# Supplementary material for: Identification and validation of selenium metabolism-related genes in lung adenocarcinoma prognosis using bioinformatics analysis
Source: Front Genet. 2025 Oct 16;16:1655262. doi: 10.3389/fgene.2025.1655262 (PMC12571454; doi:10.3389/fgene.2025.1655262)
Supplement: Supplementary file 1 [file Table2.xlsx]

## Sheet: Table S1
Table S2 candidate genes
marker_genes
ALB
ALOX5
ALOX5AP
APOA1
APOB
CAT
CBS
CCL2
CRP
CTH
DIO1
DIO2
F2
F7
FGA
FGB
FGG
FLAD1
GPX2
GPX3
HBA1
HBB
IFNG
IL1B
IL6
KMO
KYNU
LDLR
MSRB1
PLAT
PRDX4
SAA1
SAA2
SAA4
SELENOI
SELENOP
SELENOV
SOD3
TXNRD1
XDH
