# Supplementary material for: Identification and validation of selenium metabolism-related genes in lung adenocarcinoma prognosis using bioinformatics analysis
Source: Front Genet. 2025 Oct 16;16:1655262. doi: 10.3389/fgene.2025.1655262 (PMC12571454; doi:10.3389/fgene.2025.1655262)
Supplement: Supplementary file 2 [file Table3.xlsx]

## Sheet: Table S2_Gene_enrichment_GO_res
Table S3 GO results
ONTOLOGY	ID	Description	GeneRatio	BgRatio	pvalue	p.adjust	qvalue	geneID	Count
BP	GO:0098869	cellular oxidant detoxification	10/40	99/18614	8.4409e-15	1.40119e-11	7.73009e-12	ALB/ALOX5AP/CAT/GPX2/GPX3/HBA1/HBB/PRDX4/SOD3/TXNRD1	10
BP	GO:1990748	cellular detoxification	10/40	115/18614	3.9446e-14	3.27402e-11	1.80621e-11	ALB/ALOX5AP/CAT/GPX2/GPX3/HBA1/HBB/PRDX4/SOD3/TXNRD1	10
BP	GO:0097237	cellular response to toxic substance	10/40	124/18614	8.52147e-14	4.71521e-11	2.60129e-11	ALB/ALOX5AP/CAT/GPX2/GPX3/HBA1/HBB/PRDX4/SOD3/TXNRD1	10
BP	GO:0098754	detoxification	10/40	144/18614	3.89145e-13	1.61495e-10	8.90937e-11	ALB/ALOX5AP/CAT/GPX2/GPX3/HBA1/HBB/PRDX4/SOD3/TXNRD1	10
BP	GO:0072593	reactive oxygen species metabolic process	11/40	237/18614	1.88773e-12	6.26726e-10	3.45752e-10	ALOX5/CAT/CBS/CRP/F2/GPX3/HBA1/HBB/PRDX4/SOD3/XDH	11
BP	GO:0006953	acute-phase response	7/40	48/18614	8.39372e-12	2.32226e-09	1.28115e-09	CRP/F2/IL1B/IL6/SAA1/SAA2/SAA4	7
BP	GO:0009636	response to toxic substance	10/40	242/18614	6.89841e-11	1.63591e-08	9.02499e-09	ALB/ALOX5AP/CAT/GPX2/GPX3/HBA1/HBB/PRDX4/SOD3/TXNRD1	10
BP	GO:0002526	acute inflammatory response	8/40	114/18614	1.00809e-10	2.09179e-08	1.154e-08	ALOX5AP/CRP/F2/IL1B/IL6/SAA1/SAA2/SAA4	8
BP	GO:0007596	blood coagulation	9/40	224/18614	8.91349e-10	1.64404e-07	9.06987e-08	F2/F7/FGA/FGB/FGG/HBB/IL6/PLAT/SAA1	9
BP	GO:0050817	coagulation	9/40	229/18614	1.08297e-09	1.69828e-07	9.3691e-08	F2/F7/FGA/FGB/FGG/HBB/IL6/PLAT/SAA1	9
BP	GO:0007599	hemostasis	9/40	230/18614	1.12537e-09	1.69828e-07	9.3691e-08	F2/F7/FGA/FGB/FGG/HBB/IL6/PLAT/SAA1	9
BP	GO:0034114	regulation of heterotypic cell-cell adhesion	5/40	25/18614	1.82038e-09	2.51819e-07	1.38924e-07	APOA1/FGA/FGB/FGG/IL1B	5
BP	GO:0042730	fibrinolysis	5/40	27/18614	2.75737e-09	3.52095e-07	1.94244e-07	F2/FGA/FGB/FGG/PLAT	5
BP	GO:0050878	regulation of body fluid levels	10/40	361/18614	3.35933e-09	3.98321e-07	2.19746e-07	F2/F7/FGA/FGB/FGG/HBB/IL6/PLAT/SAA1/XDH	10
BP	GO:0042744	hydrogen peroxide catabolic process	5/40	30/18614	4.84451e-09	5.36125e-07	2.9577e-07	CAT/GPX3/HBA1/HBB/PRDX4	5
BP	GO:0050708	regulation of protein secretion	9/40	275/18614	5.38956e-09	5.59167e-07	3.08482e-07	ALOX5/F2/FGA/FGB/FGG/IFNG/IL1B/IL6/SAA1	9
BP	GO:0090276	regulation of peptide hormone secretion	8/40	192/18614	6.42008e-09	6.26902e-07	3.4585e-07	ALOX5/F2/FGA/FGB/FGG/IFNG/IL1B/IL6	8
BP	GO:0002791	regulation of peptide secretion	8/40	195/18614	7.2511e-09	6.54548e-07	3.61101e-07	ALOX5/F2/FGA/FGB/FGG/IFNG/IL1B/IL6	8
BP	GO:0090087	regulation of peptide transport	8/40	197/18614	7.85544e-09	6.54548e-07	3.61101e-07	ALOX5/F2/FGA/FGB/FGG/IFNG/IL1B/IL6	8
BP	GO:0030193	regulation of blood coagulation	6/40	70/18614	7.88612e-09	6.54548e-07	3.61101e-07	F2/F7/FGA/FGB/FGG/PLAT	6
BP	GO:1900046	regulation of hemostasis	6/40	72/18614	9.36773e-09	7.40497e-07	4.08518e-07	F2/F7/FGA/FGB/FGG/PLAT	6
BP	GO:0050818	regulation of coagulation	6/40	75/18614	1.20164e-08	8.96726e-07	4.94706e-07	F2/F7/FGA/FGB/FGG/PLAT	6
BP	GO:0030168	platelet activation	7/40	133/18614	1.24245e-08	8.96726e-07	4.94706e-07	F2/FGA/FGB/FGG/HBB/IL6/SAA1	7
BP	GO:0061045	negative regulation of wound healing	6/40	78/18614	1.5256e-08	1.01366e-06	5.59218e-07	ALOX5/F2/FGA/FGB/FGG/PLAT	6
BP	GO:0061041	regulation of wound healing	7/40	137/18614	1.5266e-08	1.01366e-06	5.59218e-07	ALOX5/F2/F7/FGA/FGB/FGG/PLAT	7
BP	GO:0006979	response to oxidative stress	10/40	434/18614	1.9416e-08	1.16061e-06	6.40286e-07	ALOX5/CAT/GPX2/GPX3/HBA1/HBB/IL6/PRDX4/SELENOP/SOD3	10
BP	GO:0035296	regulation of tube diameter	7/40	142/18614	1.95766e-08	1.16061e-06	6.40286e-07	CBS/CRP/FGA/FGB/FGG/HBB/SOD3	7
BP	GO:0097746	blood vessel diameter maintenance	7/40	142/18614	1.95766e-08	1.16061e-06	6.40286e-07	CBS/CRP/FGA/FGB/FGG/HBB/SOD3	7
BP	GO:0035150	regulation of tube size	7/40	143/18614	2.05522e-08	1.17643e-06	6.49015e-07	CBS/CRP/FGA/FGB/FGG/HBB/SOD3	7
BP	GO:0042060	wound healing	10/40	439/18614	2.16368e-08	1.19724e-06	6.60492e-07	ALOX5/F2/F7/FGA/FGB/FGG/HBB/IL6/PLAT/SAA1	10
BP	GO:0034116	positive regulation of heterotypic cell-cell adhesion	4/40	15/18614	2.45259e-08	1.30326e-06	7.18985e-07	FGA/FGB/FGG/IL1B	4
BP	GO:0032102	negative regulation of response to external stimulus	10/40	446/18614	2.51232e-08	1.30326e-06	7.18985e-07	ALOX5/APOA1/CCL2/F2/FGA/FGB/FGG/LDLR/PLAT/SAA1	10
BP	GO:0030072	peptide hormone secretion	8/40	238/18614	3.43192e-08	1.72636e-06	9.524e-07	ALOX5/F2/FGA/FGB/FGG/IFNG/IL1B/IL6	8
BP	GO:0002790	peptide secretion	8/40	243/18614	4.03182e-08	1.96848e-06	1.08597e-06	ALOX5/F2/FGA/FGB/FGG/IFNG/IL1B/IL6	8
BP	GO:0042886	amide transport	9/40	349/18614	4.23209e-08	2.00722e-06	1.10734e-06	ALOX5/F2/FGA/FGB/FGG/IFNG/IL1B/IL6/KMO	9
BP	GO:1903035	negative regulation of response to wounding	6/40	93/18614	4.42212e-08	2.03909e-06	1.12493e-06	ALOX5/F2/FGA/FGB/FGG/PLAT	6
BP	GO:0046883	regulation of hormone secretion	8/40	247/18614	4.57487e-08	2.05251e-06	1.13233e-06	ALOX5/F2/FGA/FGB/FGG/IFNG/IL1B/IL6	8
BP	GO:0006959	humoral immune response	8/40	250/18614	5.02249e-08	2.19403e-06	1.21041e-06	ALOX5/CCL2/F2/FGA/FGB/IFNG/IL1B/IL6	8
BP	GO:0045785	positive regulation of cell adhesion	10/40	482/18614	5.21429e-08	2.21942e-06	1.22441e-06	ALOX5/APOA1/CCL2/FGA/FGB/FGG/IFNG/IL1B/IL6/SAA1	10
BP	GO:0015833	peptide transport	8/40	259/18614	6.59932e-08	2.73872e-06	1.5109e-06	ALOX5/F2/FGA/FGB/FGG/IFNG/IL1B/IL6	8
BP	GO:1903034	regulation of response to wounding	7/40	170/18614	6.77324e-08	2.74234e-06	1.51289e-06	ALOX5/F2/F7/FGA/FGB/FGG/PLAT	7
BP	GO:0030195	negative regulation of blood coagulation	5/40	50/18614	6.98029e-08	2.75888e-06	1.52202e-06	F2/FGA/FGB/FGG/PLAT	5
BP	GO:0009306	protein secretion	9/40	373/18614	7.47496e-08	2.85036e-06	1.57249e-06	ALOX5/F2/FGA/FGB/FGG/IFNG/IL1B/IL6/SAA1	9
BP	GO:0035592	establishment of protein localization to extracellular region	9/40	374/18614	7.64765e-08	2.85036e-06	1.57249e-06	ALOX5/F2/FGA/FGB/FGG/IFNG/IL1B/IL6/SAA1	9
BP	GO:1900047	negative regulation of hemostasis	5/40	51/18614	7.72689e-08	2.85036e-06	1.57249e-06	F2/FGA/FGB/FGG/PLAT	5
BP	GO:0071692	protein localization to extracellular region	9/40	382/18614	9.15936e-08	3.30533e-06	1.82349e-06	ALOX5/F2/FGA/FGB/FGG/IFNG/IL1B/IL6/SAA1	9
BP	GO:0050819	negative regulation of coagulation	5/40	54/18614	1.03538e-07	3.65686e-06	2.01742e-06	F2/FGA/FGB/FGG/PLAT	5
BP	GO:0042743	hydrogen peroxide metabolic process	5/40	55/18614	1.13713e-07	3.93257e-06	2.16952e-06	CAT/GPX3/HBA1/HBB/PRDX4	5
BP	GO:0071347	cellular response to interleukin-1	6/40	111/18614	1.277e-07	4.32615e-06	2.38665e-06	CCL2/FGB/FGG/IL1B/IL6/KMO	6
BP	GO:0048143	astrocyte activation	4/40	24/18614	1.88283e-07	6.251e-06	3.44855e-06	IFNG/IL1B/IL6/LDLR	4
BP	GO:0034113	heterotypic cell-cell adhesion	5/40	61/18614	1.92643e-07	6.27033e-06	3.45922e-06	APOA1/FGA/FGB/FGG/IL1B	5
BP	GO:0046879	hormone secretion	8/40	305/18614	2.31157e-07	7.37924e-06	4.07098e-06	ALOX5/F2/FGA/FGB/FGG/IFNG/IL1B/IL6	8
BP	GO:0031639	plasminogen activation	4/40	26/18614	2.64081e-07	8.27123e-06	4.56308e-06	FGA/FGB/FGG/PLAT	4
BP	GO:0009914	hormone transport	8/40	315/18614	2.95514e-07	9.08431e-06	5.01163e-06	ALOX5/F2/FGA/FGB/FGG/IFNG/IL1B/IL6	8
BP	GO:0022409	positive regulation of cell-cell adhesion	8/40	321/18614	3.41071e-07	1.02941e-05	5.67908e-06	ALOX5/CCL2/FGA/FGB/FGG/IFNG/IL1B/IL6	8
BP	GO:0070527	platelet aggregation	5/40	73/18614	4.77312e-07	1.41489e-05	7.80567e-06	FGA/FGB/FGG/HBB/IL6	5
BP	GO:0070555	response to interleukin-1	6/40	141/18614	5.27207e-07	1.53537e-05	8.47035e-06	CCL2/FGB/FGG/IL1B/IL6/KMO	6
BP	GO:0023061	signal release	9/40	483/18614	6.61828e-07	1.8942e-05	1.04499e-05	ALOX5/F2/FGA/FGB/FGG/IFNG/IL1B/IL6/KMO	9
BP	GO:0022407	regulation of cell-cell adhesion	9/40	491/18614	7.58913e-07	2.13525e-05	1.17797e-05	ALOX5/APOA1/CCL2/FGA/FGB/FGG/IFNG/IL1B/IL6	9
BP	GO:0019915	lipid storage	5/40	86/18614	1.08436e-06	3.00007e-05	1.65508e-05	APOA1/APOB/CRP/IL1B/IL6	5
BP	GO:0048708	astrocyte differentiation	5/40	87/18614	1.14868e-06	3.12591e-05	1.7245e-05	F2/IFNG/IL1B/IL6/LDLR	5
BP	GO:0003018	vascular process in circulatory system	7/40	265/18614	1.36661e-06	3.659e-05	2.0186e-05	CBS/CRP/FGA/FGB/FGG/HBB/SOD3	7
BP	GO:0034109	homotypic cell-cell adhesion	5/40	97/18614	1.97228e-06	5.19681e-05	2.86698e-05	FGA/FGB/FGG/HBB/IL6	5
BP	GO:0014002	astrocyte development	4/40	43/18614	2.12334e-06	5.50741e-05	3.03833e-05	IFNG/IL1B/IL6/LDLR	4
BP	GO:0050727	regulation of inflammatory response	8/40	414/18614	2.30683e-06	5.86549e-05	3.23588e-05	ALOX5/ALOX5AP/APOA1/IFNG/IL1B/IL6/LDLR/SAA1	8
BP	GO:1900026	positive regulation of substrate adhesion-dependent cell spreading	4/40	44/18614	2.33206e-06	5.86549e-05	3.23588e-05	APOA1/FGA/FGB/FGG	4
BP	GO:1903532	positive regulation of secretion by cell	7/40	289/18614	2.43125e-06	6.02371e-05	3.32316e-05	F2/FGA/FGB/FGG/IFNG/IL1B/KMO	7
BP	GO:1904035	regulation of epithelial cell apoptotic process	5/40	109/18614	3.5087e-06	8.56536e-05	4.72534e-05	CCL2/FGA/FGB/FGG/IL6	5
BP	GO:0072378	blood coagulation, fibrin clot formation	3/40	15/18614	4.10862e-06	9.88452e-05	5.45309e-05	FGA/FGB/FGG	3
BP	GO:0051047	positive regulation of secretion	7/40	317/18614	4.47488e-06	0.000106119	5.85436e-05	F2/FGA/FGB/FGG/IFNG/IL1B/KMO	7
BP	GO:0046394	carboxylic acid biosynthetic process	7/40	328/18614	5.59747e-06	0.00013087	7.21986e-05	ALOX5/ALOX5AP/CBS/CTH/IL1B/KMO/KYNU	7
BP	GO:0061900	glial cell activation	4/40	55/18614	5.76009e-06	0.000132802	7.32644e-05	IFNG/IL1B/IL6/LDLR	4
BP	GO:0016053	organic acid biosynthetic process	7/40	331/18614	5.9414e-06	0.000135106	7.45352e-05	ALOX5/ALOX5AP/CBS/CTH/IL1B/KMO/KYNU	7
BP	GO:0072376	protein activation cascade	3/40	18/18614	7.33555e-06	0.000164554	9.07813e-05	FGA/FGB/FGG	3
BP	GO:2000351	regulation of endothelial cell apoptotic process	4/40	59/18614	7.63922e-06	0.000169082	9.3279e-05	CCL2/FGA/FGB/FGG	4
BP	GO:0051235	maintenance of location	7/40	347/18614	8.08755e-06	0.000176649	9.74538e-05	ALB/APOA1/APOB/CRP/F2/IL1B/IL6	7
BP	GO:1900024	regulation of substrate adhesion-dependent cell spreading	4/40	61/18614	8.7322e-06	0.000188253	0.000103855	APOA1/FGA/FGB/FGG	4
BP	GO:0031638	zymogen activation	4/40	63/18614	9.93648e-06	0.000211469	0.000116663	FGA/FGB/FGG/PLAT	4
BP	GO:0006909	phagocytosis	6/40	236/18614	1.04306e-05	0.000219176	0.000120915	APOA1/CCL2/CRP/IFNG/IL1B/LDLR	6
BP	GO:0072577	endothelial cell apoptotic process	4/40	65/18614	1.1259e-05	0.000233625	0.000128886	CCL2/FGA/FGB/FGG	4
BP	GO:0030595	leukocyte chemotaxis	6/40	241/18614	1.17519e-05	0.000240842	0.000132868	ALOX5/CCL2/F7/IL1B/IL6/SAA1	6
BP	GO:1904019	epithelial cell apoptotic process	5/40	140/18614	1.19284e-05	0.000241477	0.000133218	CCL2/FGA/FGB/FGG/IL6	5
BP	GO:1902074	response to salt	7/40	383/18614	1.53439e-05	0.000306877	0.000169298	ALOX5AP/CAT/F7/FGA/FGB/FGG/IL1B	7
BP	GO:0045834	positive regulation of lipid metabolic process	5/40	151/18614	1.72044e-05	0.000339992	0.000187567	APOA1/F2/IFNG/IL1B/LDLR	5
BP	GO:0050766	positive regulation of phagocytosis	4/40	73/18614	1.78778e-05	0.000349143	0.000192615	APOA1/CCL2/IFNG/IL1B	4
BP	GO:0050729	positive regulation of inflammatory response	5/40	154/18614	1.89185e-05	0.000365171	0.000201458	ALOX5AP/IFNG/IL1B/IL6/LDLR	5
BP	GO:0150076	neuroinflammatory response	4/40	76/18614	2.09757e-05	0.000400226	0.000220797	IFNG/IL1B/IL6/LDLR	4
BP	GO:0042310	vasoconstriction	4/40	79/18614	2.44511e-05	0.000461236	0.000254455	CRP/FGA/FGB/FGG	4
BP	GO:0050796	regulation of insulin secretion	5/40	163/18614	2.48701e-05	0.000463869	0.000255908	ALOX5/F2/IFNG/IL1B/IL6	5
BP	GO:0045921	positive regulation of exocytosis	4/40	80/18614	2.56982e-05	0.000473989	0.000261491	FGA/FGB/FGG/IFNG	4
BP	GO:0002675	positive regulation of acute inflammatory response	3/40	28/18614	2.90144e-05	0.000517891	0.00028571	ALOX5AP/IL1B/IL6	3
BP	GO:0030194	positive regulation of blood coagulation	3/40	28/18614	2.90144e-05	0.000517891	0.00028571	F2/F7/PLAT	3
BP	GO:1900048	positive regulation of hemostasis	3/40	28/18614	2.90144e-05	0.000517891	0.00028571	F2/F7/PLAT	3
BP	GO:0045907	positive regulation of vasoconstriction	3/40	30/18614	3.5851e-05	0.000626449	0.000345599	FGA/FGB/FGG	3
BP	GO:0050820	positive regulation of coagulation	3/40	30/18614	3.5851e-05	0.000626449	0.000345599	F2/F7/PLAT	3
BP	GO:0033273	response to vitamin	4/40	88/18614	3.74238e-05	0.00064712	0.000357003	CAT/CBS/F7/KYNU	4
BP	GO:1902042	negative regulation of extrinsic apoptotic signaling pathway via death domain receptors	3/40	31/18614	3.96331e-05	0.000678257	0.000374181	FGA/FGB/FGG	3
BP	GO:1905952	regulation of lipid localization	5/40	182/18614	4.21682e-05	0.000714278	0.000394053	APOA1/APOB/CRP/IL1B/IL6	5
BP	GO:0051222	positive regulation of protein transport	6/40	309/18614	4.75714e-05	0.000796189	0.000439242	F2/FGA/FGB/FGG/IFNG/IL1B	6
BP	GO:0048710	regulation of astrocyte differentiation	3/40	33/18614	4.79632e-05	0.000796189	0.000439242	F2/IL6/LDLR	3
BP	GO:0060326	cell chemotaxis	6/40	312/18614	5.0197e-05	0.000825021	0.000455148	ALOX5/CCL2/F7/IL1B/IL6/SAA1	6
BP	GO:0042742	defense response to bacterium	6/40	314/18614	5.20112e-05	0.000846456	0.000466973	CRP/F2/FGA/FGB/IL1B/IL6	6
BP	GO:2000352	negative regulation of endothelial cell apoptotic process	3/40	35/18614	5.73654e-05	0.000922119	0.000508715	FGA/FGB/FGG	3
BP	GO:0042063	gliogenesis	6/40	320/18614	5.77713e-05	0.000922119	0.000508715	CCL2/F2/IFNG/IL1B/IL6/LDLR	6
BP	GO:0019218	regulation of steroid metabolic process	4/40	99/18614	5.93948e-05	0.000930145	0.000513143	APOA1/APOB/IFNG/LDLR	4
BP	GO:2001237	negative regulation of extrinsic apoptotic signaling pathway	4/40	99/18614	5.93948e-05	0.000930145	0.000513143	FGA/FGB/FGG/IL1B	4
BP	GO:0030073	insulin secretion	5/40	197/18614	6.14595e-05	0.000949489	0.000523815	ALOX5/F2/IFNG/IL1B/IL6	5
BP	GO:0034446	substrate adhesion-dependent cell spreading	4/40	100/18614	6.1774e-05	0.000949489	0.000523815	APOA1/FGA/FGB/FGG	4
BP	GO:1904951	positive regulation of establishment of protein localization	6/40	325/18614	6.29525e-05	0.000958726	0.00052891	F2/FGA/FGB/FGG/IFNG/IL1B	6
BP	GO:0050764	regulation of phagocytosis	4/40	101/18614	6.4222e-05	0.000969169	0.000534672	APOA1/CCL2/IFNG/IL1B	4
BP	GO:0002532	production of molecular mediator involved in inflammatory response	4/40	102/18614	6.67401e-05	0.000998096	0.00055063	ALOX5/ALOX5AP/F2/IL6	4
BP	GO:0051604	protein maturation	6/40	332/18614	7.08248e-05	0.00104972	0.000579112	F7/FGA/FGB/FGG/PLAT/PRDX4	6
BP	GO:0000302	response to reactive oxygen species	5/40	205/18614	7.42082e-05	0.00109014	0.000601408	CAT/HBA1/HBB/IL6/SOD3	5
BP	GO:0090066	regulation of anatomical structure size	7/40	492/18614	7.55862e-05	0.00110064	0.000607202	CBS/CRP/FGA/FGB/FGG/HBB/SOD3	7
BP	GO:0043410	positive regulation of MAPK cascade	7/40	495/18614	7.85222e-05	0.00113345	0.000625303	CCL2/FGA/FGB/FGG/IL1B/IL6/XDH	7
BP	GO:0090277	positive regulation of peptide hormone secretion	4/40	107/18614	8.04242e-05	0.0011509	0.000634928	F2/FGA/FGB/FGG	4
BP	GO:0014013	regulation of gliogenesis	4/40	108/18614	8.33885e-05	0.00118312	0.000652703	F2/IL1B/IL6/LDLR	4
BP	GO:0090181	regulation of cholesterol metabolic process	3/40	40/18614	8.59534e-05	0.00119564	0.000659609	APOA1/APOB/LDLR	3
BP	GO:0019216	regulation of lipid metabolic process	6/40	344/18614	8.61387e-05	0.00119564	0.000659609	APOA1/APOB/F2/IFNG/IL1B/LDLR	6
BP	GO:0002793	positive regulation of peptide secretion	4/40	109/18614	8.64315e-05	0.00119564	0.000659609	F2/FGA/FGB/FGG	4
BP	GO:0150077	regulation of neuroinflammatory response	3/40	41/18614	9.26012e-05	0.0012704	0.000700853	IL1B/IL6/LDLR	3
BP	GO:0045429	positive regulation of nitric oxide biosynthetic process	3/40	42/18614	9.95761e-05	0.00135489	0.000747465	HBB/IFNG/IL1B	3
BP	GO:1904407	positive regulation of nitric oxide metabolic process	3/40	44/18614	0.000114535	0.00154576	0.000852765	HBB/IFNG/IL1B	3
BP	GO:0097191	extrinsic apoptotic signaling pathway	5/40	227/18614	0.000119925	0.00160545	0.000885695	FGA/FGB/FGG/IFNG/IL1B	5
BP	GO:0021782	glial cell development	4/40	119/18614	0.000121477	0.00161322	0.00088998	IFNG/IL1B/IL6/LDLR	4
BP	GO:0010038	response to metal ion	6/40	367/18614	0.000122835	0.0016183	0.000892786	ALOX5AP/CAT/FGA/FGB/FGG/SOD3	6
BP	GO:2001234	negative regulation of apoptotic signaling pathway	5/40	233/18614	0.000135511	0.00177124	0.00097716	CTH/FGA/FGB/FGG/IL1B	5
BP	GO:0001774	microglial cell activation	3/40	47/18614	0.000139604	0.00181049	0.000998811	IFNG/IL6/LDLR	3
BP	GO:0010001	glial cell differentiation	5/40	235/18614	0.000141037	0.00181489	0.00100124	F2/IFNG/IL1B/IL6/LDLR	5
BP	GO:0010811	positive regulation of cell-substrate adhesion	4/40	125/18614	0.00014689	0.00187568	0.00103477	APOA1/FGA/FGB/FGG	4
BP	GO:0002673	regulation of acute inflammatory response	3/40	48/18614	0.000148689	0.00188415	0.00103945	ALOX5AP/IL1B/IL6	3
BP	GO:0042542	response to hydrogen peroxide	4/40	129/18614	0.000165839	0.00208114	0.00114812	CAT/HBA1/HBB/IL6	4
BP	GO:0002269	leukocyte activation involved in inflammatory response	3/40	50/18614	0.000167995	0.00208114	0.00114812	IFNG/IL6/LDLR	3
BP	GO:1902041	regulation of extrinsic apoptotic signaling pathway via death domain receptors	3/40	50/18614	0.000167995	0.00208114	0.00114812	FGA/FGB/FGG	3
BP	GO:0032612	interleukin-1 production	4/40	131/18614	0.000175949	0.00214761	0.00118479	APOA1/IFNG/IL6/SAA1	4
BP	GO:0032652	regulation of interleukin-1 production	4/40	131/18614	0.000175949	0.00214761	0.00118479	APOA1/IFNG/IL6/SAA1	4
BP	GO:0050900	leukocyte migration	6/40	393/18614	0.000178275	0.00216013	0.0011917	ALOX5/CCL2/F7/IL1B/IL6/SAA1	6
BP	GO:0016485	protein processing	5/40	250/18614	0.000188192	0.00225546	0.00124429	F7/FGA/FGB/FGG/PLAT	5
BP	GO:0010543	regulation of platelet activation	3/40	52/18614	0.000188861	0.00225546	0.00124429	F2/FGG/IL6	3
BP	GO:0010883	regulation of lipid storage	3/40	53/18614	0.000199894	0.00235961	0.00130175	APOB/CRP/IL6	3
BP	GO:0019372	lipoxygenase pathway	2/40	10/18614	0.000200425	0.00235961	0.00130175	ALOX5/ALOX5AP	2
BP	GO:0046887	positive regulation of hormone secretion	4/40	138/18614	0.000214857	0.00251171	0.00138566	F2/FGA/FGB/FGG	4
BP	GO:0034381	plasma lipoprotein particle clearance	3/40	55/18614	0.000223199	0.00259098	0.00142939	APOA1/APOB/LDLR	3
BP	GO:0008203	cholesterol metabolic process	4/40	140/18614	0.000227027	0.00261712	0.00144381	APOA1/APOB/CAT/LDLR	4
BP	GO:0006568	tryptophan metabolic process	2/40	11/18614	0.00024463	0.00276249	0.00152401	KMO/KYNU	2
BP	GO:0010269	response to selenium ion	2/40	11/18614	0.00024463	0.00276249	0.00152401	APOB/SELENOV	2
BP	GO:0070189	kynurenine metabolic process	2/40	11/18614	0.00024463	0.00276249	0.00152401	KMO/KYNU	2
BP	GO:0050714	positive regulation of protein secretion	4/40	146/18614	0.000266521	0.00298936	0.00164917	F2/FGA/FGB/FGG	4
BP	GO:1903039	positive regulation of leukocyte cell-cell adhesion	5/40	273/18614	0.000282835	0.00315104	0.00173837	ALOX5/CCL2/IFNG/IL1B/IL6	5
BP	GO:0051592	response to calcium ion	4/40	149/18614	0.000288018	0.00318739	0.00175842	ALOX5AP/FGA/FGB/FGG	4
BP	GO:0050768	negative regulation of neurogenesis	4/40	150/18614	0.000295452	0.00320556	0.00176844	F2/IL1B/IL6/LDLR	4
BP	GO:1902652	secondary alcohol metabolic process	4/40	150/18614	0.000295452	0.00320556	0.00176844	APOA1/APOB/CAT/LDLR	4
BP	GO:2000377	regulation of reactive oxygen species metabolic process	4/40	150/18614	0.000295452	0.00320556	0.00176844	ALOX5/CRP/F2/XDH	4
BP	GO:0019229	regulation of vasoconstriction	3/40	61/18614	0.00030347	0.00325007	0.001793	FGA/FGB/FGG	3
BP	GO:0046456	icosanoid biosynthetic process	3/40	61/18614	0.00030347	0.00325007	0.001793	ALOX5/ALOX5AP/IL1B	3
BP	GO:0045428	regulation of nitric oxide biosynthetic process	3/40	62/18614	0.000318427	0.0033455	0.00184565	HBB/IFNG/IL1B	3
BP	GO:0090303	positive regulation of wound healing	3/40	62/18614	0.000318427	0.0033455	0.00184565	F2/F7/PLAT	3
BP	GO:1904036	negative regulation of epithelial cell apoptotic process	3/40	62/18614	0.000318427	0.0033455	0.00184565	FGA/FGB/FGG	3
BP	GO:0070542	response to fatty acid	3/40	63/18614	0.000333852	0.00345988	0.00190875	CAT/LDLR/PLAT	3
BP	GO:0016125	sterol metabolic process	4/40	155/18614	0.000334708	0.00345988	0.00190875	APOA1/APOB/CAT/LDLR	4
BP	GO:0007584	response to nutrient	4/40	156/18614	0.000342986	0.00345988	0.00190875	CAT/CBS/F7/KYNU	4
BP	GO:0051961	negative regulation of nervous system development	4/40	156/18614	0.000342986	0.00345988	0.00190875	F2/IL1B/IL6/LDLR	4
BP	GO:2001236	regulation of extrinsic apoptotic signaling pathway	4/40	156/18614	0.000342986	0.00345988	0.00190875	FGA/FGB/FGG/IL1B	4
BP	GO:0006534	cysteine metabolic process	2/40	13/18614	0.000345988	0.00345988	0.00190875	CBS/CTH	2
BP	GO:0006586	indolalkylamine metabolic process	2/40	13/18614	0.000345988	0.00345988	0.00190875	KMO/KYNU	2
BP	GO:0051918	negative regulation of fibrinolysis	2/40	13/18614	0.000345988	0.00345988	0.00190875	F2/PLAT	2
BP	GO:0080164	regulation of nitric oxide metabolic process	3/40	65/18614	0.000366129	0.00363936	0.00200777	HBB/IFNG/IL1B	3
BP	GO:0006520	amino acid metabolic process	5/40	290/18614	0.000373316	0.00368872	0.00203499	CBS/CTH/DIO1/KMO/KYNU	5
BP	GO:0001666	response to hypoxia	5/40	293/18614	0.000391325	0.00384378	0.00212054	CAT/CBS/F7/PLAT/SOD3	5
BP	GO:0015670	carbon dioxide transport	2/40	14/18614	0.000403104	0.00389042	0.00214627	HBA1/HBB	2
BP	GO:0043650	dicarboxylic acid biosynthetic process	2/40	14/18614	0.000403104	0.00389042	0.00214627	KMO/KYNU	2
BP	GO:0050667	homocysteine metabolic process	2/40	14/18614	0.000403104	0.00389042	0.00214627	CBS/CTH	2
BP	GO:1903829	positive regulation of protein localization	6/40	468/18614	0.000454563	0.00432014	0.00238334	F2/FGA/FGB/FGG/IFNG/IL1B	6
BP	GO:0032722	positive regulation of chemokine production	3/40	70/18614	0.000455437	0.00432014	0.00238334	IFNG/IL1B/IL6	3
BP	GO:2000379	positive regulation of reactive oxygen species metabolic process	3/40	70/18614	0.000455437	0.00432014	0.00238334	CRP/F2/XDH	3
BP	GO:0036293	response to decreased oxygen levels	5/40	306/18614	0.00047708	0.00449974	0.00248242	CAT/CBS/F7/PLAT/SOD3	5
BP	GO:0031667	response to nutrient levels	6/40	477/18614	0.000502732	0.00471489	0.00260111	ALB/CAT/CBS/F7/KYNU/LDLR	6
BP	GO:0007259	receptor signaling pathway via JAK-STAT	4/40	173/18614	0.000507264	0.00473067	0.00260982	CCL2/F2/IFNG/IL6	4
BP	GO:0009074	aromatic amino acid family catabolic process	2/40	16/18614	0.000530121	0.00480875	0.00265289	KMO/KYNU	2
BP	GO:0015671	oxygen transport	2/40	16/18614	0.000530121	0.00480875	0.00265289	HBA1/HBB	2
BP	GO:0042159	lipoprotein catabolic process	2/40	16/18614	0.000530121	0.00480875	0.00265289	APOB/LDLR	2
BP	GO:0048712	negative regulation of astrocyte differentiation	2/40	16/18614	0.000530121	0.00480875	0.00265289	F2/LDLR	2
BP	GO:0051044	positive regulation of membrane protein ectodomain proteolysis	2/40	16/18614	0.000530121	0.00480875	0.00265289	IFNG/IL1B	2
BP	GO:0006801	superoxide metabolic process	3/40	74/18614	0.000536139	0.00481076	0.002654	CBS/CRP/SOD3	3
BP	GO:0032732	positive regulation of interleukin-1 production	3/40	74/18614	0.000536139	0.00481076	0.002654	IFNG/IL6/SAA1	3
BP	GO:0070372	regulation of ERK1 and ERK2 cascade	5/40	315/18614	0.000544277	0.00485752	0.0026798	CCL2/FGA/FGB/FGG/IL1B	5
BP	GO:1903036	positive regulation of response to wounding	3/40	76/18614	0.000579704	0.00514603	0.00283896	F2/F7/PLAT	3
BP	GO:0000097	sulfur amino acid biosynthetic process	2/40	17/18614	0.000599988	0.00523473	0.0028879	CBS/CTH	2
BP	GO:0001937	negative regulation of endothelial cell proliferation	3/40	77/18614	0.00060231	0.00523473	0.0028879	ALOX5/CCL2/XDH	3
BP	GO:0006809	nitric oxide biosynthetic process	3/40	77/18614	0.00060231	0.00523473	0.0028879	HBB/IFNG/IL1B	3
BP	GO:0045685	regulation of glial cell differentiation	3/40	77/18614	0.00060231	0.00523473	0.0028879	F2/IL6/LDLR	3
BP	GO:0008202	steroid metabolic process	5/40	323/18614	0.000609787	0.00527212	0.00290852	APOA1/APOB/CAT/IFNG/LDLR	5
BP	GO:0046890	regulation of lipid biosynthetic process	4/40	182/18614	0.000613847	0.00527972	0.00291272	APOB/IFNG/IL1B/LDLR	4
BP	GO:0010876	lipid localization	6/40	497/18614	0.00062407	0.00529736	0.00292245	APOA1/APOB/CRP/IL1B/IL6/LDLR	6
BP	GO:0002534	cytokine production involved in inflammatory response	3/40	78/18614	0.000625472	0.00529736	0.00292245	ALOX5/F2/IL6	3
BP	GO:1900015	regulation of cytokine production involved in inflammatory response	3/40	78/18614	0.000625472	0.00529736	0.00292245	ALOX5/F2/IL6	3
BP	GO:0097696	receptor signaling pathway via STAT	4/40	184/18614	0.000639535	0.00538897	0.00297299	CCL2/F2/IFNG/IL6	4
BP	GO:0030299	intestinal cholesterol absorption	2/40	18/18614	0.000674069	0.00553938	0.00305597	APOA1/LDLR	2
BP	GO:0034384	high-density lipoprotein particle clearance	2/40	18/18614	0.000674069	0.00553938	0.00305597	APOA1/LDLR	2
BP	GO:0051770	positive regulation of nitric-oxide synthase biosynthetic process	2/40	18/18614	0.000674069	0.00553938	0.00305597	CCL2/IFNG	2
BP	GO:0051917	regulation of fibrinolysis	2/40	18/18614	0.000674069	0.00553938	0.00305597	F2/PLAT	2
BP	GO:0150078	positive regulation of neuroinflammatory response	2/40	18/18614	0.000674069	0.00553938	0.00305597	IL1B/IL6	2
BP	GO:0050728	negative regulation of inflammatory response	4/40	187/18614	0.000679485	0.00554199	0.00305741	ALOX5/APOA1/LDLR/SAA1	4
BP	GO:0062012	regulation of small molecule metabolic process	5/40	331/18614	0.000681064	0.00554199	0.00305741	APOA1/APOB/IFNG/IL1B/LDLR	5
BP	GO:0070482	response to oxygen levels	5/40	333/18614	0.000699821	0.00566685	0.00312629	CAT/CBS/F7/PLAT/SOD3	5
BP	GO:0046209	nitric oxide metabolic process	3/40	83/18614	0.000749826	0.00600432	0.00331247	HBB/IFNG/IL1B	3
BP	GO:0010544	negative regulation of platelet activation	2/40	19/18614	0.000752348	0.00600432	0.00331247	F2/FGG	2
BP	GO:0035743	CD4-positive, alpha-beta T cell cytokine production	2/40	19/18614	0.000752348	0.00600432	0.00331247	IL1B/IL6	2
BP	GO:2001057	reactive nitrogen species metabolic process	3/40	84/18614	0.000776443	0.00613291	0.00338341	HBB/IFNG/IL1B	3
BP	GO:0070371	ERK1 and ERK2 cascade	5/40	341/18614	0.000778756	0.00613291	0.00338341	CCL2/FGA/FGB/FGG/IL1B	5
BP	GO:0017157	regulation of exocytosis	4/40	194/18614	0.000779545	0.00613291	0.00338341	FGA/FGB/FGG/IFNG	4
BP	GO:0032496	response to lipopolysaccharide	5/40	345/18614	0.000820637	0.00642575	0.00354496	APOB/CCL2/IL1B/IL6/KMO	5
BP	GO:0008625	extrinsic apoptotic signaling pathway via death domain receptors	3/40	86/18614	0.000831467	0.00647561	0.00357247	FGA/FGB/FGG	3
BP	GO:1903978	regulation of microglial cell activation	2/40	20/18614	0.000834807	0.00647561	0.00357247	IL6/LDLR	2
BP	GO:0046889	positive regulation of lipid biosynthetic process	3/40	87/18614	0.000859885	0.00660837	0.00364571	IFNG/IL1B/LDLR	3
BP	GO:0097006	regulation of plasma lipoprotein particle levels	3/40	87/18614	0.000859885	0.00660837	0.00364571	APOA1/APOB/LDLR	3
BP	GO:0001935	endothelial cell proliferation	4/40	201/18614	0.00088962	0.00680538	0.0037544	ALOX5/APOA1/CCL2/XDH	4
BP	GO:0071674	mononuclear cell migration	4/40	202/18614	0.000906194	0.00682845	0.00376712	ALOX5/CCL2/IL6/SAA1	4
BP	GO:0006590	thyroid hormone generation	2/40	21/18614	0.000921429	0.00682845	0.00376712	DIO1/DIO2	2
BP	GO:0009070	serine family amino acid biosynthetic process	2/40	21/18614	0.000921429	0.00682845	0.00376712	CBS/CTH	2
BP	GO:0010888	negative regulation of lipid storage	2/40	21/18614	0.000921429	0.00682845	0.00376712	CRP/IL6	2
BP	GO:0019370	leukotriene biosynthetic process	2/40	21/18614	0.000921429	0.00682845	0.00376712	ALOX5/ALOX5AP	2
BP	GO:0060252	positive regulation of glial cell proliferation	2/40	21/18614	0.000921429	0.00682845	0.00376712	IL1B/IL6	2
BP	GO:0060353	regulation of cell adhesion molecule production	2/40	21/18614	0.000921429	0.00682845	0.00376712	APOA1/IL1B	2
BP	GO:1901605	alpha-amino acid metabolic process	4/40	206/18614	0.000974675	0.00719093	0.0039671	CBS/CTH/KMO/KYNU	4
BP	GO:0015669	gas transport	2/40	22/18614	0.0010122	0.00727379	0.00401281	HBA1/HBB	2
BP	GO:0044241	lipid digestion	2/40	22/18614	0.0010122	0.00727379	0.00401281	APOA1/LDLR	2
BP	GO:0051767	nitric-oxide synthase biosynthetic process	2/40	22/18614	0.0010122	0.00727379	0.00401281	CCL2/IFNG	2
BP	GO:0051769	regulation of nitric-oxide synthase biosynthetic process	2/40	22/18614	0.0010122	0.00727379	0.00401281	CCL2/IFNG	2
BP	GO:0098856	intestinal lipid absorption	2/40	22/18614	0.0010122	0.00727379	0.00401281	APOA1/LDLR	2
BP	GO:2000310	regulation of NMDA receptor activity	2/40	22/18614	0.0010122	0.00727379	0.00401281	CCL2/IFNG	2
BP	GO:1901606	alpha-amino acid catabolic process	3/40	93/18614	0.00104339	0.00746565	0.00411865	CBS/KMO/KYNU	3
BP	GO:0002237	response to molecule of bacterial origin	5/40	366/18614	0.0010688	0.00761464	0.00420085	APOB/CCL2/IL1B/IL6/KMO	5
BP	GO:0042219	cellular modified amino acid catabolic process	2/40	23/18614	0.00110709	0.00785372	0.00433274	CBS/DIO2	2
BP	GO:0043491	protein kinase B signaling	4/40	215/18614	0.00114197	0.0080667	0.00445024	CCL2/F7/IL1B/XDH	4
BP	GO:0042430	indole-containing compound metabolic process	2/40	24/18614	0.0012061	0.00841226	0.00464088	KMO/KYNU	2
BP	GO:0051043	regulation of membrane protein ectodomain proteolysis	2/40	24/18614	0.0012061	0.00841226	0.00464088	IFNG/IL1B	2
BP	GO:0060352	cell adhesion molecule production	2/40	24/18614	0.0012061	0.00841226	0.00464088	APOA1/IL1B	2
BP	GO:0032642	regulation of chemokine production	3/40	98/18614	0.0012139	0.00843124	0.00465135	IFNG/IL1B/IL6	3
BP	GO:1903037	regulation of leukocyte cell-cell adhesion	5/40	378/18614	0.00123357	0.0085322	0.00470705	ALOX5/CCL2/IFNG/IL1B/IL6	5
BP	GO:0032602	chemokine production	3/40	99/18614	0.00124997	0.0085742	0.00473022	IFNG/IL1B/IL6	3
BP	GO:0042632	cholesterol homeostasis	3/40	99/18614	0.00124997	0.0085742	0.00473022	APOA1/APOB/LDLR	3
BP	GO:0050767	regulation of neurogenesis	5/40	381/18614	0.00127756	0.00857815	0.0047324	F2/IFNG/IL1B/IL6/LDLR	5
BP	GO:2001233	regulation of apoptotic signaling pathway	5/40	381/18614	0.00127756	0.00857815	0.0047324	CTH/FGA/FGB/FGG/IL1B	5
BP	GO:0010810	regulation of cell-substrate adhesion	4/40	222/18614	0.00128533	0.00857815	0.0047324	APOA1/FGA/FGB/FGG	4
BP	GO:0070374	positive regulation of ERK1 and ERK2 cascade	4/40	222/18614	0.00128533	0.00857815	0.0047324	CCL2/FGA/FGB/FGG	4
BP	GO:0006641	triglyceride metabolic process	3/40	100/18614	0.00128672	0.00857815	0.0047324	APOB/CAT/LDLR	3
BP	GO:0032755	positive regulation of interleukin-6 production	3/40	100/18614	0.00128672	0.00857815	0.0047324	IFNG/IL1B/IL6	3
BP	GO:0055092	sterol homeostasis	3/40	100/18614	0.00128672	0.00857815	0.0047324	APOA1/APOB/LDLR	3
BP	GO:1904996	positive regulation of leukocyte adhesion to vascular endothelial cell	2/40	25/18614	0.00130919	0.00869305	0.00479578	ALOX5/IL6	2
BP	GO:0071222	cellular response to lipopolysaccharide	4/40	224/18614	0.0013285	0.00878612	0.00484713	CCL2/IL1B/IL6/KMO	4
BP	GO:0046486	glycerolipid metabolic process	5/40	385/18614	0.001338	0.00881381	0.00486241	APOA1/APOB/CAT/LDLR/SELENOI	5
BP	GO:0032677	regulation of interleukin-8 production	3/40	103/18614	0.00140104	0.00918427	0.00506678	CRP/IL1B/IL6	3
BP	GO:0002726	positive regulation of T cell cytokine production	2/40	26/18614	0.00141637	0.00918427	0.00506678	IL1B/IL6	2
BP	GO:0009435	NAD biosynthetic process	2/40	26/18614	0.00141637	0.00918427	0.00506678	KMO/KYNU	2
BP	GO:0034377	plasma lipoprotein particle assembly	2/40	26/18614	0.00141637	0.00918427	0.00506678	APOA1/APOB	2
BP	GO:0032637	interleukin-8 production	3/40	104/18614	0.00144051	0.00930449	0.0051331	CRP/IL1B/IL6	3
BP	GO:0046425	regulation of receptor signaling pathway via JAK-STAT	3/40	105/18614	0.00148068	0.00952688	0.00525579	F2/IFNG/IL6	3
BP	GO:0042403	thyroid hormone metabolic process	2/40	27/18614	0.0015276	0.00971579	0.00536001	DIO1/DIO2	2
BP	GO:0042537	benzene-containing compound metabolic process	2/40	27/18614	0.0015276	0.00971579	0.00536001	KMO/KYNU	2
BP	GO:0045940	positive regulation of steroid metabolic process	2/40	27/18614	0.0015276	0.00971579	0.00536001	APOA1/IFNG	2
BP	GO:0030593	neutrophil chemotaxis	3/40	107/18614	0.00156312	0.00990376	0.00546371	CCL2/IL1B/SAA1	3
BP	GO:0071219	cellular response to molecule of bacterial origin	4/40	237/18614	0.00163422	0.0102484	0.00565385	CCL2/IL1B/IL6/KMO	4
BP	GO:0019359	nicotinamide nucleotide biosynthetic process	2/40	28/18614	0.00164288	0.0102484	0.00565385	KMO/KYNU	2
BP	GO:0019363	pyridine nucleotide biosynthetic process	2/40	28/18614	0.00164288	0.0102484	0.00565385	KMO/KYNU	2
BP	GO:0045686	negative regulation of glial cell differentiation	2/40	28/18614	0.00164288	0.0102484	0.00565385	F2/LDLR	2
BP	GO:0042116	macrophage activation	3/40	109/18614	0.00164839	0.0102484	0.00565385	IFNG/IL6/LDLR	3
BP	GO:0097529	myeloid leukocyte migration	4/40	241/18614	0.00173738	0.0107614	0.00593685	CCL2/IL1B/IL6/SAA1	4
BP	GO:0010575	positive regulation of vascular endothelial growth factor production	2/40	29/18614	0.00176218	0.0107941	0.00595488	IL1B/IL6	2
BP	GO:0065005	protein-lipid complex assembly	2/40	29/18614	0.00176218	0.0107941	0.00595488	APOA1/APOB	2
BP	GO:0032611	interleukin-1 beta production	3/40	112/18614	0.00178167	0.0107941	0.00595488	APOA1/IFNG/IL6	3
BP	GO:0032651	regulation of interleukin-1 beta production	3/40	112/18614	0.00178167	0.0107941	0.00595488	APOA1/IFNG/IL6	3
BP	GO:0035249	synaptic transmission, glutamatergic	3/40	112/18614	0.00178167	0.0107941	0.00595488	CCL2/KMO/PLAT	3
BP	GO:1905954	positive regulation of lipid localization	3/40	112/18614	0.00178167	0.0107941	0.00595488	APOA1/APOB/IL1B	3
BP	GO:0009063	amino acid catabolic process	3/40	113/18614	0.00182755	0.0110318	0.00608601	CBS/KMO/KYNU	3
BP	GO:0007159	leukocyte cell-cell adhesion	5/40	415/18614	0.00186125	0.0111783	0.00616683	ALOX5/CCL2/IFNG/IL1B/IL6	5
BP	GO:0034368	protein-lipid complex remodeling	2/40	30/18614	0.00188549	0.0111783	0.00616683	APOA1/APOB	2
BP	GO:0034369	plasma lipoprotein particle remodeling	2/40	30/18614	0.00188549	0.0111783	0.00616683	APOA1/APOB	2
BP	GO:0070498	interleukin-1-mediated signaling pathway	2/40	30/18614	0.00188549	0.0111783	0.00616683	IL1B/IL6	2
BP	GO:0090330	regulation of platelet aggregation	2/40	30/18614	0.00188549	0.0111783	0.00616683	FGG/IL6	2
BP	GO:0050870	positive regulation of T cell activation	4/40	249/18614	0.00195715	0.0115618	0.00637844	CCL2/IFNG/IL1B/IL6	4
BP	GO:1904892	regulation of receptor signaling pathway via STAT	3/40	116/18614	0.00196961	0.0115942	0.00639627	F2/IFNG/IL6	3
BP	GO:0072525	pyridine-containing compound biosynthetic process	2/40	31/18614	0.00201279	0.0117649	0.00649046	KMO/KYNU	2
BP	GO:1900745	positive regulation of p38MAPK cascade	2/40	31/18614	0.00201279	0.0117649	0.00649046	IL1B/XDH	2
BP	GO:0050830	defense response to Gram-positive bacterium	3/40	118/18614	0.00206803	0.0120454	0.00664521	CRP/IL1B/IL6	3
BP	GO:0002718	regulation of cytokine production involved in immune response	3/40	119/18614	0.00211838	0.0122729	0.00677073	APOA1/IL1B/IL6	3
BP	GO:0009072	aromatic amino acid metabolic process	2/40	32/18614	0.00214406	0.0122729	0.00677073	KMO/KYNU	2
BP	GO:0010743	regulation of macrophage derived foam cell differentiation	2/40	32/18614	0.00214406	0.0122729	0.00677073	APOB/CRP	2
BP	GO:0032770	positive regulation of monooxygenase activity	2/40	32/18614	0.00214406	0.0122729	0.00677073	IFNG/IL1B	2
BP	GO:0034367	protein-containing complex remodeling	2/40	32/18614	0.00214406	0.0122729	0.00677073	APOA1/APOB	2
BP	GO:0032355	response to estradiol	3/40	120/18614	0.00216948	0.0123757	0.00682744	APOB/CAT/F7	3
BP	GO:0002367	cytokine production involved in immune response	3/40	121/18614	0.00222134	0.0126282	0.00696671	APOA1/IL1B/IL6	3
BP	GO:0000096	sulfur amino acid metabolic process	2/40	33/18614	0.0022793	0.0129134	0.00712408	CBS/CTH	2
BP	GO:0006575	cellular modified amino acid metabolic process	3/40	124/18614	0.00238154	0.0134012	0.00739318	CBS/DIO1/DIO2	3
BP	GO:0030301	cholesterol transport	3/40	124/18614	0.00238154	0.0134012	0.00739318	APOA1/APOB/LDLR	3
BP	GO:0006691	leukotriene metabolic process	2/40	34/18614	0.00241847	0.0134626	0.00742705	ALOX5/ALOX5AP	2
BP	GO:0034383	low-density lipoprotein particle clearance	2/40	34/18614	0.00241847	0.0134626	0.00742705	APOB/LDLR	2
BP	GO:0071216	cellular response to biotic stimulus	4/40	264/18614	0.00242	0.0134626	0.00742705	CCL2/IL1B/IL6/KMO	4
BP	GO:0031349	positive regulation of defense response	5/40	441/18614	0.00242489	0.0134626	0.00742705	ALOX5AP/IFNG/IL1B/IL6/LDLR	5
BP	GO:0006690	icosanoid metabolic process	3/40	125/18614	0.00243649	0.0134819	0.0074377	ALOX5/ALOX5AP/IL1B	3
BP	GO:0002688	regulation of leukocyte chemotaxis	3/40	126/18614	0.00249222	0.013699	0.00755745	CCL2/F7/IL6	3
BP	GO:0019730	antimicrobial humoral response	3/40	126/18614	0.00249222	0.013699	0.00755745	F2/FGA/FGB	3
BP	GO:0002446	neutrophil mediated immunity	2/40	35/18614	0.00256157	0.0139875	0.00771663	F2/IL6	2
BP	GO:0051968	positive regulation of synaptic transmission, glutamatergic	2/40	35/18614	0.00256157	0.0139875	0.00771663	CCL2/KMO	2
BP	GO:0006639	acylglycerol metabolic process	3/40	128/18614	0.00260605	0.0141374	0.00779931	APOB/CAT/LDLR	3
BP	GO:1990266	neutrophil migration	3/40	128/18614	0.00260605	0.0141374	0.00779931	CCL2/IL1B/SAA1	3
BP	GO:0051091	positive regulation of DNA-binding transcription factor activity	4/40	271/18614	0.00265984	0.0143587	0.00792142	CAT/CTH/IL1B/IL6	4
BP	GO:0006638	neutral lipid metabolic process	3/40	129/18614	0.00266415	0.0143587	0.00792142	APOB/CAT/LDLR	3
BP	GO:0071621	granulocyte chemotaxis	3/40	131/18614	0.00278274	0.0149493	0.00824726	CCL2/IL1B/SAA1	3
BP	GO:0051258	protein polymerization	4/40	276/18614	0.00284086	0.0152123	0.00839235	FGA/FGB/FGG/MSRB1	4
BP	GO:0034110	regulation of homotypic cell-cell adhesion	2/40	37/18614	0.00285947	0.0152628	0.00842016	FGG/IL6	2
BP	GO:0051960	regulation of nervous system development	5/40	461/18614	0.00293652	0.0156238	0.00861933	F2/IFNG/IL1B/IL6/LDLR	5
BP	GO:0002369	T cell cytokine production	2/40	38/18614	0.00301424	0.0158846	0.0087632	IL1B/IL6	2
BP	GO:0002724	regulation of T cell cytokine production	2/40	38/18614	0.00301424	0.0158846	0.0087632	IL1B/IL6	2
BP	GO:0010742	macrophage derived foam cell differentiation	2/40	38/18614	0.00301424	0.0158846	0.0087632	APOB/CRP	2
BP	GO:0031348	negative regulation of defense response	4/40	284/18614	0.00314782	0.0165108	0.0091087	ALOX5/APOA1/LDLR/SAA1	4
BP	GO:0060251	regulation of glial cell proliferation	2/40	39/18614	0.00317287	0.0165108	0.0091087	IL1B/IL6	2
BP	GO:0090077	foam cell differentiation	2/40	39/18614	0.00317287	0.0165108	0.0091087	APOB/CRP	2
BP	GO:0097242	amyloid-beta clearance	2/40	39/18614	0.00317287	0.0165108	0.0091087	IFNG/LDLR	2
BP	GO:0015918	sterol transport	3/40	138/18614	0.00322334	0.0166929	0.00920916	APOA1/APOB/LDLR	3
BP	GO:0010721	negative regulation of cell development	4/40	286/18614	0.00322797	0.0166929	0.00920916	F2/IL1B/IL6/LDLR	4
BP	GO:0034341	response to type II interferon	3/40	139/18614	0.00328957	0.0169062	0.0093268	CCL2/IFNG/KYNU	3
BP	GO:0042157	lipoprotein metabolic process	3/40	139/18614	0.00328957	0.0169062	0.0093268	APOA1/APOB/LDLR	3
BP	GO:0009069	serine family amino acid metabolic process	2/40	40/18614	0.00333533	0.0169836	0.00936952	CBS/CTH	2
BP	GO:0045454	cell redox homeostasis	2/40	40/18614	0.00333533	0.0169836	0.00936952	PRDX4/TXNRD1	2
BP	GO:1904994	regulation of leukocyte adhesion to vascular endothelial cell	2/40	40/18614	0.00333533	0.0169836	0.00936952	ALOX5/IL6	2
BP	GO:0034599	cellular response to oxidative stress	4/40	290/18614	0.00339244	0.0172216	0.0095008	ALOX5/CAT/IL6/SOD3	4
BP	GO:0032965	regulation of collagen biosynthetic process	2/40	41/18614	0.00350163	0.0176143	0.00971744	F2/IL6	2
BP	GO:0048246	macrophage chemotaxis	2/40	41/18614	0.00350163	0.0176143	0.00971744	CCL2/SAA1	2
BP	GO:0050892	intestinal absorption	2/40	41/18614	0.00350163	0.0176143	0.00971744	APOA1/LDLR	2
BP	GO:0071354	cellular response to interleukin-6	2/40	42/18614	0.00367173	0.0183587	0.0101281	FGG/IL6	2
BP	GO:1904037	positive regulation of epithelial cell apoptotic process	2/40	42/18614	0.00367173	0.0183587	0.0101281	CCL2/IL6	2
BP	GO:0050673	epithelial cell proliferation	5/40	488/18614	0.00374622	0.0186749	0.0103026	ALOX5/APOA1/CCL2/IL6/XDH	5
BP	GO:0062013	positive regulation of small molecule metabolic process	3/40	146/18614	0.00377668	0.0187703	0.0103552	APOA1/IFNG/IL1B	3
BP	GO:0019674	NAD metabolic process	2/40	43/18614	0.00384563	0.0190559	0.0105128	KMO/KYNU	2
BP	GO:0019221	cytokine-mediated signaling pathway	5/40	492/18614	0.00387859	0.0191621	0.0105713	APOA1/CCL2/IFNG/IL1B/IL6	5
BP	GO:0006509	membrane protein ectodomain proteolysis	2/40	44/18614	0.0040233	0.019818	0.0109332	IFNG/IL1B	2
BP	GO:0014014	negative regulation of gliogenesis	2/40	45/18614	0.00420473	0.020529	0.0113254	F2/LDLR	2
BP	GO:0070741	response to interleukin-6	2/40	45/18614	0.00420473	0.020529	0.0113254	FGG/IL6	2
BP	GO:1900744	regulation of p38MAPK cascade	2/40	45/18614	0.00420473	0.020529	0.0113254	IL1B/XDH	2
BP	GO:0034614	cellular response to reactive oxygen species	3/40	152/18614	0.00422751	0.0205796	0.0113534	CAT/IL6/SOD3	3
BP	GO:0010712	regulation of collagen metabolic process	2/40	46/18614	0.0043899	0.0211224	0.0116528	F2/IL6	2
BP	GO:0046427	positive regulation of receptor signaling pathway via JAK-STAT	2/40	46/18614	0.0043899	0.0211224	0.0116528	F2/IL6	2
BP	GO:0071827	plasma lipoprotein particle organization	2/40	46/18614	0.0043899	0.0211224	0.0116528	APOA1/APOB	2
BP	GO:2000273	positive regulation of signaling receptor activity	2/40	46/18614	0.0043899	0.0211224	0.0116528	CCL2/IFNG	2
BP	GO:0097530	granulocyte migration	3/40	156/18614	0.00454549	0.0218079	0.012031	CCL2/IL1B/SAA1	3
BP	GO:0045601	regulation of endothelial cell differentiation	2/40	47/18614	0.0045788	0.0219044	0.0120842	IL1B/XDH	2
BP	GO:0032620	interleukin-17 production	2/40	48/18614	0.00477142	0.022695	0.0125204	IFNG/IL6	2
BP	GO:0032660	regulation of interleukin-17 production	2/40	48/18614	0.00477142	0.022695	0.0125204	IFNG/IL6	2
BP	GO:0051092	positive regulation of NF-kappaB transcription factor activity	3/40	159/18614	0.00479327	0.0227338	0.0125418	CAT/CTH/IL1B	3
BP	GO:0032892	positive regulation of organic acid transport	2/40	49/18614	0.00496773	0.0234273	0.0129244	IL1B/KMO	2
BP	GO:0071825	protein-lipid complex subunit organization	2/40	49/18614	0.00496773	0.0234273	0.0129244	APOA1/APOB	2
BP	GO:1904894	positive regulation of receptor signaling pathway via STAT	2/40	50/18614	0.00516772	0.0243014	0.0134066	F2/IL6	2
BP	GO:0051251	positive regulation of lymphocyte activation	4/40	327/18614	0.00519323	0.0243525	0.0134348	CCL2/IFNG/IL1B/IL6	4
BP	GO:0032964	collagen biosynthetic process	2/40	51/18614	0.00537137	0.0250463	0.0138175	F2/IL6	2
BP	GO:0120009	intermembrane lipid transfer	2/40	51/18614	0.00537137	0.0250463	0.0138175	APOA1/APOB	2
BP	GO:0030856	regulation of epithelial cell differentiation	3/40	166/18614	0.00540283	0.0251224	0.0138595	IFNG/IL1B/XDH	3
BP	GO:0055088	lipid homeostasis	3/40	172/18614	0.00596087	0.0276398	0.0152483	APOA1/APOB/LDLR	3
BP	GO:0014009	glial cell proliferation	2/40	54/18614	0.00600415	0.0276858	0.0152737	IL1B/IL6	2
BP	GO:0030857	negative regulation of epithelial cell differentiation	2/40	54/18614	0.00600415	0.0276858	0.0152737	IFNG/XDH	2
BP	GO:0019755	one-carbon compound transport	2/40	55/18614	0.0062223	0.0286122	0.0157848	HBA1/HBB	2
BP	GO:0034767	positive regulation of monoatomic ion transmembrane transport	3/40	175/18614	0.00625239	0.0286712	0.0158173	CCL2/F2/IFNG	3
BP	GO:0038066	p38MAPK cascade	2/40	56/18614	0.00644403	0.0294212	0.0162311	IL1B/XDH	2
BP	GO:0050680	negative regulation of epithelial cell proliferation	3/40	177/18614	0.0064514	0.0294212	0.0162311	ALOX5/CCL2/XDH	3
BP	GO:0062197	cellular response to chemical stress	4/40	349/18614	0.00652203	0.0296372	0.0163502	ALOX5/CAT/IL6/SOD3	4
BP	GO:0032635	interleukin-6 production	3/40	178/18614	0.00655231	0.0296372	0.0163502	IFNG/IL1B/IL6	3
BP	GO:0032675	regulation of interleukin-6 production	3/40	178/18614	0.00655231	0.0296372	0.0163502	IFNG/IL1B/IL6	3
BP	GO:0006887	exocytosis	4/40	351/18614	0.00665302	0.0299219	0.0165073	FGA/FGB/FGG/IFNG	4
BP	GO:0032768	regulation of monooxygenase activity	2/40	57/18614	0.00666934	0.0299219	0.0165073	IFNG/IL1B	2
BP	GO:0061756	leukocyte adhesion to vascular endothelial cell	2/40	57/18614	0.00666934	0.0299219	0.0165073	ALOX5/IL6	2
BP	GO:0010718	positive regulation of epithelial to mesenchymal transition	2/40	58/18614	0.00689819	0.0307823	0.016982	IL1B/IL6	2
BP	GO:0048008	platelet-derived growth factor receptor signaling pathway	2/40	58/18614	0.00689819	0.0307823	0.016982	F7/PLAT	2
BP	GO:0010574	regulation of vascular endothelial growth factor production	2/40	59/18614	0.00713059	0.0316491	0.0174602	IL1B/IL6	2
BP	GO:0033619	membrane protein proteolysis	2/40	59/18614	0.00713059	0.0316491	0.0174602	IFNG/IL1B	2
BP	GO:0031589	cell-substrate adhesion	4/40	359/18614	0.00719453	0.0318478	0.0175698	APOA1/FGA/FGB/FGG	4
BP	GO:0001936	regulation of endothelial cell proliferation	3/40	185/18614	0.00728522	0.0321635	0.017744	ALOX5/CCL2/XDH	3
BP	GO:0046824	positive regulation of nucleocytoplasmic transport	2/40	60/18614	0.00736651	0.0324361	0.0178943	IFNG/IL1B	2
BP	GO:0050994	regulation of lipid catabolic process	2/40	61/18614	0.00760593	0.0333136	0.0183784	IL1B/LDLR	2
BP	GO:1905517	macrophage migration	2/40	61/18614	0.00760593	0.0333136	0.0183784	CCL2/SAA1	2
BP	GO:0006066	alcohol metabolic process	4/40	366/18614	0.00769173	0.0336007	0.0185369	APOA1/APOB/CAT/LDLR	4
BP	GO:0002700	regulation of production of molecular mediator of immune response	3/40	189/18614	0.00772503	0.0336576	0.0185682	APOA1/IL1B/IL6	3
BP	GO:0043030	regulation of macrophage activation	2/40	62/18614	0.00784885	0.0341076	0.0188165	IL6/LDLR	2
BP	GO:0001818	negative regulation of cytokine production	4/40	371/18614	0.00806048	0.0346343	0.0191071	APOA1/F2/IFNG/IL6	4
BP	GO:0010573	vascular endothelial growth factor production	2/40	63/18614	0.00809524	0.0346343	0.0191071	IL1B/IL6	2
BP	GO:0032731	positive regulation of interleukin-1 beta production	2/40	63/18614	0.00809524	0.0346343	0.0191071	IFNG/IL6	2
BP	GO:0032757	positive regulation of interleukin-8 production	2/40	63/18614	0.00809524	0.0346343	0.0191071	IL1B/IL6	2
BP	GO:0051353	positive regulation of oxidoreductase activity	2/40	63/18614	0.00809524	0.0346343	0.0191071	IFNG/IL1B	2
BP	GO:0099601	regulation of neurotransmitter receptor activity	2/40	63/18614	0.00809524	0.0346343	0.0191071	CCL2/IFNG	2
BP	GO:0019731	antibacterial humoral response	2/40	64/18614	0.0083451	0.0353389	0.0194958	FGA/FGB	2
BP	GO:0046503	glycerolipid catabolic process	2/40	64/18614	0.0083451	0.0353389	0.0194958	APOB/LDLR	2
BP	GO:0048247	lymphocyte chemotaxis	2/40	64/18614	0.0083451	0.0353389	0.0194958	CCL2/SAA1	2
BP	GO:1905953	negative regulation of lipid localization	2/40	64/18614	0.0083451	0.0353389	0.0194958	CRP/IL6	2
BP	GO:0002696	positive regulation of leukocyte activation	4/40	377/18614	0.00851817	0.0358887	0.0197991	CCL2/IFNG/IL1B/IL6	4
BP	GO:0050863	regulation of T cell activation	4/40	377/18614	0.00851817	0.0358887	0.0197991	CCL2/IFNG/IL1B/IL6	4
BP	GO:0031663	lipopolysaccharide-mediated signaling pathway	2/40	65/18614	0.0085984	0.036135	0.019935	CCL2/IL1B	2
BP	GO:0031100	animal organ regeneration	2/40	66/18614	0.00885513	0.03712	0.0204784	F7/IL6	2
BP	GO:0002697	regulation of immune effector process	4/40	384/18614	0.00907341	0.0379232	0.0209215	APOA1/IFNG/IL1B/IL6	4
BP	GO:0042446	hormone biosynthetic process	2/40	67/18614	0.00911527	0.0379232	0.0209215	DIO1/DIO2	2
BP	GO:0042531	positive regulation of tyrosine phosphorylation of STAT protein	2/40	67/18614	0.00911527	0.0379232	0.0209215	IFNG/IL6	2
BP	GO:0044282	small molecule catabolic process	4/40	388/18614	0.00940112	0.0390147	0.0215236	CBS/KMO/KYNU/XDH	4
BP	GO:0002711	positive regulation of T cell mediated immunity	2/40	69/18614	0.00964575	0.0398307	0.0219738	IL1B/IL6	2
BP	GO:0014015	positive regulation of gliogenesis	2/40	69/18614	0.00964575	0.0398307	0.0219738	IL1B/IL6	2
BP	GO:0050867	positive regulation of cell activation	4/40	394/18614	0.00990709	0.0406436	0.0224223	CCL2/IFNG/IL1B/IL6	4
BP	GO:0014823	response to activity	2/40	70/18614	0.00991606	0.0406436	0.0224223	CAT/IL6	2
BP	GO:1901607	alpha-amino acid biosynthetic process	2/40	70/18614	0.00991606	0.0406436	0.0224223	CBS/CTH	2
BP	GO:0045732	positive regulation of protein catabolic process	3/40	209/18614	0.0101581	0.0413568	0.0228157	IFNG/IL1B/LDLR	3
BP	GO:0002294	CD4-positive, alpha-beta T cell differentiation involved in immune response	2/40	71/18614	0.0101897	0.0413568	0.0228157	IFNG/IL6	2
BP	GO:0002548	monocyte chemotaxis	2/40	71/18614	0.0101897	0.0413568	0.0228157	CCL2/IL6	2
BP	GO:0033344	cholesterol efflux	2/40	71/18614	0.0101897	0.0413568	0.0228157	APOA1/APOB	2
BP	GO:0002287	alpha-beta T cell activation involved in immune response	2/40	72/18614	0.0104667	0.0422743	0.0233219	IFNG/IL6	2
BP	GO:0002293	alpha-beta T cell differentiation involved in immune response	2/40	72/18614	0.0104667	0.0422743	0.0233219	IFNG/IL6	2
BP	GO:0042180	cellular ketone metabolic process	3/40	216/18614	0.0111036	0.0447377	0.0246809	IL1B/KMO/KYNU	3
BP	GO:0009615	response to virus	4/40	408/18614	0.0111561	0.0448405	0.0247377	APOB/IFNG/IL1B/IL6	4
BP	GO:2000242	negative regulation of reproductive process	2/40	75/18614	0.0113176	0.0453798	0.0250351	PLAT/PRDX4	2
BP	GO:0046470	phosphatidylcholine metabolic process	2/40	76/18614	0.0116078	0.0463197	0.0255537	APOA1/LDLR	2
BP	GO:0050810	regulation of steroid biosynthetic process	2/40	76/18614	0.0116078	0.0463197	0.0255537	APOB/IFNG	2
BP	GO:0072330	monocarboxylic acid biosynthetic process	3/40	220/18614	0.011666	0.0464403	0.0256202	ALOX5/IL1B/KMO	3
BP	GO:0008652	amino acid biosynthetic process	2/40	78/18614	0.012198	0.048442	0.0267245	CBS/CTH	2
BP	GO:0050866	negative regulation of cell activation	3/40	225/18614	0.0123919	0.0490945	0.0270845	F2/FGG/LDLR	3
BP	GO:0019362	pyridine nucleotide metabolic process	2/40	79/18614	0.012498	0.0492796	0.0271866	KMO/KYNU	2
BP	GO:0046496	nicotinamide nucleotide metabolic process	2/40	79/18614	0.012498	0.0492796	0.0271866	KMO/KYNU	2
BP	GO:0002685	regulation of leukocyte migration	3/40	227/18614	0.0126894	0.0497658	0.0274548	CCL2/F7/IL6	3
BP	GO:0002292	T cell differentiation involved in immune response	2/40	80/18614	0.0128012	0.0497658	0.0274548	IFNG/IL6	2
BP	GO:0002720	positive regulation of cytokine production involved in immune response	2/40	80/18614	0.0128012	0.0497658	0.0274548	IL1B/IL6	2
BP	GO:0032890	regulation of organic acid transport	2/40	80/18614	0.0128012	0.0497658	0.0274548	IL1B/KMO	2
BP	GO:0048844	artery morphogenesis	2/40	80/18614	0.0128012	0.0497658	0.0274548	APOB/LDLR	2
BP	GO:0051966	regulation of synaptic transmission, glutamatergic	2/40	80/18614	0.0128012	0.0497658	0.0274548	CCL2/KMO	2
CC	GO:0034358	plasma lipoprotein particle	6/39	36/19518	7.92974e-11	3.60803e-09	2.17024e-09	APOA1/APOB/LDLR/SAA1/SAA2/SAA4	6
CC	GO:1990777	lipoprotein particle	6/39	36/19518	7.92974e-11	3.60803e-09	2.17024e-09	APOA1/APOB/LDLR/SAA1/SAA2/SAA4	6
CC	GO:0032994	protein-lipid complex	6/39	39/19518	1.32249e-10	4.01155e-09	2.41296e-09	APOA1/APOB/LDLR/SAA1/SAA2/SAA4	6
CC	GO:0072562	blood microparticle	8/39	144/19518	3.6601e-10	8.32672e-09	5.00855e-09	ALB/APOA1/F2/FGA/FGB/FGG/HBA1/HBB	8
CC	GO:0031983	vesicle lumen	10/39	327/19518	6.27811e-10	1.14262e-08	6.87288e-09	ALB/ALOX5/APOA1/APOB/CAT/FGA/FGB/FGG/PRDX4/SELENOP	10
CC	GO:0071682	endocytic vesicle lumen	5/39	23/19518	7.9998e-10	1.2133e-08	7.29806e-09	APOA1/APOB/HBA1/HBB/SAA1	5
CC	GO:0034364	high-density lipoprotein particle	5/39	27/19518	1.90817e-09	2.48062e-08	1.4921e-08	APOA1/APOB/SAA1/SAA2/SAA4	5
CC	GO:0034774	secretory granule lumen	9/39	322/19518	1.11058e-08	1.21683e-07	7.31927e-08	ALB/ALOX5/APOA1/CAT/FGA/FGB/FGG/PRDX4/SELENOP	9
CC	GO:0060205	cytoplasmic vesicle lumen	9/39	325/19518	1.20346e-08	1.21683e-07	7.31927e-08	ALB/ALOX5/APOA1/CAT/FGA/FGB/FGG/PRDX4/SELENOP	9
CC	GO:0005788	endoplasmic reticulum lumen	8/39	312/19518	1.5586e-07	1.41833e-06	8.53128e-07	ALB/APOA1/APOB/F2/F7/FGA/FGG/IL6	8
CC	GO:0031093	platelet alpha granule lumen	4/39	67/19518	9.52753e-06	7.88186e-05	4.74097e-05	ALB/FGA/FGB/FGG	4
CC	GO:0062023	collagen-containing extracellular matrix	7/39	415/19518	1.59607e-05	0.000121036	7.28034e-05	APOA1/F2/F7/FGA/FGB/FGG/SOD3	7
CC	GO:0031091	platelet alpha granule	4/39	91/19518	3.2098e-05	0.000224686	0.00013515	ALB/FGA/FGB/FGG	4
CC	GO:0030139	endocytic vesicle	6/39	347/19518	6.01265e-05	0.000390822	0.000235081	APOA1/APOB/HBA1/HBB/LDLR/SAA1	6
CC	GO:1904813	ficolin-1-rich granule lumen	4/39	124/19518	0.000107462	0.000651936	0.000392142	ALOX5/CAT/HBB/PRDX4	4
CC	GO:0031838	haptoglobin-hemoglobin complex	2/39	11/19518	0.000211554	0.00120321	0.000723738	HBA1/HBB	2
CC	GO:0005833	hemoglobin complex	2/39	12/19518	0.000253544	0.00128181	0.000771012	HBA1/HBB	2
CC	GO:0034362	low-density lipoprotein particle	2/39	12/19518	0.000253544	0.00128181	0.000771012	APOB/LDLR	2
CC	GO:0101002	ficolin-1-rich granule	4/39	185/19518	0.000495867	0.00236221	0.00142088	ALOX5/CAT/HBB/PRDX4	4
CC	GO:1905370	serine-type endopeptidase complex	2/39	17/19518	0.000519167	0.00236221	0.00142088	F2/F7	2
CC	GO:1905286	serine-type peptidase complex	2/39	18/19518	0.000583326	0.00252774	0.00152045	F2/F7	2
CC	GO:0034361	very-low-density lipoprotein particle	2/39	20/19518	0.000722565	0.00285884	0.00171961	APOA1/APOB	2
CC	GO:0034385	triglyceride-rich plasma lipoprotein particle	2/39	20/19518	0.000722565	0.00285884	0.00171961	APOA1/APOB	2
CC	GO:0005796	Golgi lumen	3/39	106/19518	0.00123431	0.00468008	0.00281508	F2/F7/SOD3	3
CC	GO:0009897	external side of plasma membrane	5/39	426/19518	0.00151161	0.00550224	0.00330962	F2/FGA/FGB/FGG/LDLR	5
CC	GO:0030669	clathrin-coated endocytic vesicle membrane	2/39	73/19518	0.00934961	0.0327236	0.0196834	APOB/LDLR	2
CC	GO:1905369	endopeptidase complex	2/39	90/19518	0.0139484	0.0470112	0.0282774	F2/F7	2
CC	GO:0045334	clathrin-coated endocytic vesicle	2/39	92/19518	0.0145423	0.0472625	0.0284286	APOB/LDLR	2
CC	GO:0031970	organelle envelope lumen	2/39	94/19518	0.0151471	0.0475305	0.0285898	ALOX5/CAT	2
MF	GO:0016209	antioxidant activity	10/40	82/18369	1.35492e-15	1.7614e-13	8.5574e-14	ALB/ALOX5AP/CAT/GPX2/GPX3/HBA1/HBB/PRDX4/SOD3/TXNRD1	10
MF	GO:0004601	peroxidase activity	8/40	55/18369	2.71192e-13	1.58992e-11	7.72431e-12	ALOX5AP/CAT/GPX2/GPX3/HBA1/HBB/PRDX4/TXNRD1	8
MF	GO:0016684	oxidoreductase activity, acting on peroxide as acceptor	8/40	57/18369	3.66905e-13	1.58992e-11	7.72431e-12	ALOX5AP/CAT/GPX2/GPX3/HBA1/HBB/PRDX4/TXNRD1	8
MF	GO:0019825	oxygen binding	4/40	39/18369	1.50039e-06	4.87626e-05	2.36903e-05	ALB/CBS/HBA1/HBB	4
MF	GO:0030170	pyridoxal phosphate binding	4/40	56/18369	6.52371e-06	0.000151777	7.37376e-05	ALB/CBS/CTH/KYNU	4
MF	GO:0070279	vitamin B6 binding	4/40	57/18369	7.00507e-06	0.000151777	7.37376e-05	ALB/CBS/CTH/KYNU	4
MF	GO:0004602	glutathione peroxidase activity	3/40	22/18369	1.43144e-05	0.000265839	0.000129152	ALOX5AP/GPX2/GPX3	3
MF	GO:0070325	lipoprotein particle receptor binding	3/40	29/18369	3.3607e-05	0.000484702	0.000235483	APOA1/APOB/CRP	3
MF	GO:0071813	lipoprotein particle binding	3/40	30/18369	3.72848e-05	0.000484702	0.000235483	APOA1/CRP/LDLR	3
MF	GO:0071814	protein-lipid complex binding	3/40	30/18369	3.72848e-05	0.000484702	0.000235483	APOA1/CRP/LDLR	3
MF	GO:0071949	FAD binding	3/40	39/18369	8.27951e-05	0.000978487	0.000475378	KMO/TXNRD1/XDH	3
MF	GO:0031720	haptoglobin binding	2/40	10/18369	0.000205777	0.00219722	0.00106747	HBA1/HBB	2
MF	GO:0020037	heme binding	4/40	137/18369	0.000219722	0.00219722	0.00106747	CAT/CBS/HBA1/HBB	4
MF	GO:1901681	sulfur compound binding	5/40	269/18369	0.000280762	0.00249249	0.00121093	APOB/CBS/F2/SAA1/SOD3	5
MF	GO:0046906	tetrapyrrole binding	4/40	147/18369	0.000287595	0.00249249	0.00121093	CAT/CBS/HBA1/HBB	4
MF	GO:0019842	vitamin binding	4/40	150/18369	0.000310598	0.00252361	0.00122605	ALB/CBS/CTH/KYNU	4
MF	GO:0005344	oxygen carrier activity	2/40	14/18369	0.000413838	0.00316465	0.00153748	HBA1/HBB	2
MF	GO:0016846	carbon-sulfur lyase activity	2/40	15/18369	0.000476848	0.00326531	0.00158638	ALOX5AP/CTH	2
MF	GO:0008201	heparin binding	4/40	168/18369	0.000477237	0.00326531	0.00158638	APOB/F2/SAA1/SOD3	4
MF	GO:0030169	low-density lipoprotein particle binding	2/40	17/18369	0.000615932	0.00400356	0.00194505	CRP/LDLR	2
MF	GO:0048018	receptor ligand activity	6/40	497/18369	0.00066877	0.00414	0.00201134	APOA1/CCL2/F2/IFNG/IL1B/IL6	6
MF	GO:0050660	flavin adenine dinucleotide binding	3/40	85/18369	0.000834886	0.00493342	0.0023968	KMO/TXNRD1/XDH	3
MF	GO:0120020	cholesterol transfer activity	2/40	22/18369	0.001039	0.00587261	0.00285309	APOA1/APOB	2
MF	GO:0120015	sterol transfer activity	2/40	23/18369	0.00113639	0.00591893	0.00287559	APOA1/APOB	2
MF	GO:0043177	organic acid binding	4/40	212/18369	0.00113826	0.00591893	0.00287559	ALB/ALOX5AP/HBA1/HBB	4
MF	GO:0016702	oxidoreductase activity, acting on single donors with incorporation of molecular oxygen, incorporation of two atoms of oxygen	2/40	24/18369	0.00123799	0.00596069	0.00289588	ALOX5/ALOX5AP	2
MF	GO:0050750	low-density lipoprotein particle receptor binding	2/40	24/18369	0.00123799	0.00596069	0.00289588	APOB/CRP	2
MF	GO:0016701	oxidoreductase activity, acting on single donors with incorporation of molecular oxygen	2/40	25/18369	0.00134379	0.00623903	0.00303111	ALOX5/ALOX5AP	2
MF	GO:0005539	glycosaminoglycan binding	4/40	232/18369	0.0015862	0.00711055	0.00345452	APOB/F2/SAA1/SOD3	4
MF	GO:0005125	cytokine activity	4/40	235/18369	0.0016626	0.00720461	0.00350022	CCL2/IFNG/IL1B/IL6	4
MF	GO:0005126	cytokine receptor binding	4/40	270/18369	0.0027524	0.0112921	0.00548605	CCL2/IFNG/IL1B/IL6	4
MF	GO:0015248	sterol transporter activity	2/40	36/18369	0.0027796	0.0112921	0.00548605	APOA1/APOB	2
MF	GO:0005506	iron ion binding	3/40	152/18369	0.00438602	0.0172783	0.00839429	ALOX5/HBA1/XDH	3
MF	GO:0005504	fatty acid binding	2/40	49/18369	0.0050968	0.0194878	0.00946774	ALB/ALOX5AP	2
MF	GO:0120013	lipid transfer activity	2/40	51/18369	0.00551073	0.0204684	0.00994418	APOA1/APOB	2
MF	GO:0005201	extracellular matrix structural constituent	3/40	167/18369	0.00569785	0.0205756	0.00999623	FGA/FGB/FGG	3
MF	GO:0004252	serine-type endopeptidase activity	3/40	170/18369	0.00598546	0.02103	0.010217	F2/F7/PLAT	3
MF	GO:0016667	oxidoreductase activity, acting on a sulfur group of donors	2/40	54/18369	0.0061596	0.0210723	0.0102376	MSRB1/TXNRD1	2
MF	GO:0016765	transferase activity, transferring alkyl or aryl (other than methyl) groups	2/40	61/18369	0.00780187	0.0257629	0.0125164	ALOX5AP/CBS	2
MF	GO:0005507	copper ion binding	2/40	62/18369	0.0080509	0.0257629	0.0125164	ALB/SOD3	2
MF	GO:0008236	serine-type peptidase activity	3/40	190/18369	0.00812523	0.0257629	0.0125164	F2/F7/PLAT	3
MF	GO:0017171	serine hydrolase activity	3/40	194/18369	0.00860057	0.0266208	0.0129332	F2/F7/PLAT	3
MF	GO:0016829	lyase activity	3/40	198/18369	0.00909199	0.0274874	0.0133542	ALOX5AP/CBS/CTH	3
MF	GO:0140272	exogenous protein binding	2/40	78/18369	0.0125085	0.0369569	0.0179548	ALB/LDLR	2
MF	GO:0033293	monocarboxylic acid binding	2/40	80/18369	0.0131265	0.0379211	0.0184232	ALB/ALOX5AP	2
MF	GO:0001540	amyloid-beta binding	2/40	85/18369	0.0147288	0.0416248	0.0202226	APOA1/LDLR	2
MF	GO:0140104	molecular carrier activity	2/40	88/18369	0.0157287	0.0435048	0.021136	HBA1/HBB	2
MF	GO:0051213	dioxygenase activity	2/40	91/18369	0.016757	0.0453836	0.0220487	ALOX5/ALOX5AP	2
