# Supplementary material for: Identification and validation of selenium metabolism-related genes in lung adenocarcinoma prognosis using bioinformatics analysis
Source: Front Genet. 2025 Oct 16;16:1655262. doi: 10.3389/fgene.2025.1655262 (PMC12571454; doi:10.3389/fgene.2025.1655262)
Supplement: Supplementary file 5 [file Table6.xlsx]

## Sheet: 09_CIBERSORT_correlationDataFra
Node1	Node2	Cor	Pvalue
Plasma cells	Naive B cells	0.582451	2.74595e-48
Naive B cells	Plasma cells	0.582451	6.34313e-46
Gamma delta T cells	Naive CD4 T cells	0.404672	8.60663e-22
Naive CD4 T cells	Gamma delta T cells	0.404672	3.31355e-20
M1 Macrophages	Activated CD4 memory T cells	0.340822	1.57896e-15
Activated CD4 memory T cells	M1 Macrophages	0.340822	3.6474e-14
Resting dendritic cells	Monocytes	0.333659	6.56067e-15
Monocytes	Resting dendritic cells	0.333659	1.20423e-13
Resting mast cells	Resting dendritic cells	0.33353	6.72912e-15
Resting dendritic cells	Resting mast cells	0.33353	1.20423e-13
M1 Macrophages	Resting NK cells	0.333494	6.77706e-15
Resting NK cells	M1 Macrophages	0.333494	1.20423e-13
Resting NK cells	Activated CD4 memory T cells	0.32732	2.24423e-14
Activated CD4 memory T cells	Resting NK cells	0.32732	3.70298e-13
Resting mast cells	Activated NK cells	0.306983	9.59534e-13
Activated NK cells	Resting mast cells	0.306983	1.30384e-11
Resting mast cells	Monocytes	0.300942	2.77214e-12
Monocytes	Resting mast cells	0.300942	3.55758e-11
Neutrophils	Activated mast cells	0.284019	4.76044e-11
Activated mast cells	Neutrophils	0.284019	5.49831e-10
Resting dendritic cells	M2 Macrophages	0.239431	3.56235e-08
M2 Macrophages	Resting dendritic cells	0.239431	2.93894e-07
Resting mast cells	M2 Macrophages	0.23709	4.87571e-08
M2 Macrophages	Resting mast cells	0.23709	3.88376e-07
Activated CD4 memory T cells	T cells CD8	0.219316	4.75135e-07
T cells CD8	Activated CD4 memory T cells	0.219316	3.15558e-06
Eosinophils	Monocytes	0.219265	4.78118e-07
Monocytes	Eosinophils	0.219265	3.15558e-06
T follicular helper cells	T cells CD8	0.206458	2.20026e-06
T cells CD8	T follicular helper cells	0.206458	1.27065e-05
Resting NK cells	Resting CD4 memory T cells	0.202001	3.66162e-06
Resting CD4 memory T cells	Resting NK cells	0.202001	2.03727e-05
M2 Macrophages	Monocytes	0.201899	3.70414e-06
Monocytes	M2 Macrophages	0.201899	2.03727e-05
Activated NK cells	T follicular helper cells	0.201069	4.0672e-06
T follicular helper cells	Activated NK cells	0.201069	2.13528e-05
M1 Macrophages	T cells CD8	0.198496	5.42259e-06
T cells CD8	M1 Macrophages	0.198496	2.78359e-05
Regulatory T cells (Tregs)	T cells CD8	0.192774	1.01442e-05
T cells CD8	Regulatory T cells (Tregs)	0.192774	5.09414e-05
Naive CD4 T cells	Memory B cells	0.187923	1.70069e-05
Memory B cells	Naive CD4 T cells	0.187923	8.18459e-05
Regulatory T cells (Tregs)	T follicular helper cells	0.175257	6.16704e-05
T follicular helper cells	Regulatory T cells (Tregs)	0.175257	0.000279331
Activated mast cells	M0 Macrophages	0.174888	6.39441e-05
M0 Macrophages	Activated mast cells	0.174888	0.000284059
Activated NK cells	Regulatory T cells (Tregs)	0.165028	0.000163819
Regulatory T cells (Tregs)	Activated NK cells	0.165028	0.000663899
M1 Macrophages	Resting CD4 memory T cells	0.149148	0.000668679
Resting CD4 memory T cells	M1 Macrophages	0.149148	0.00223862
Activated mast cells	Plasma cells	0.144884	0.000953861
Plasma cells	Activated mast cells	0.144884	0.00306121
Activated dendritic cells	Monocytes	0.14467	0.000970809
Monocytes	Activated dendritic cells	0.14467	0.00307201
M0 Macrophages	Regulatory T cells (Tregs)	0.143824	0.00104039
Regulatory T cells (Tregs)	M0 Macrophages	0.143824	0.00324771
Neutrophils	M0 Macrophages	0.138605	0.00158214
M0 Macrophages	Neutrophils	0.138605	0.00468557
M1 Macrophages	T follicular helper cells	0.137427	0.0017357
T follicular helper cells	M1 Macrophages	0.137427	0.00507527
Monocytes	Activated NK cells	0.136112	0.00192329
Activated NK cells	Monocytes	0.136112	0.00541804
Eosinophils	Activated dendritic cells	0.127337	0.00372977
Activated dendritic cells	Eosinophils	0.127337	0.0100183
Resting mast cells	Activated dendritic cells	0.123856	0.0047986
Activated dendritic cells	Resting mast cells	0.123856	0.0125963
Neutrophils	M2 Macrophages	0.12212	0.00542903
M2 Macrophages	Neutrophils	0.12212	0.0136316
Monocytes	Resting CD4 memory T cells	0.120975	0.00588455
Resting CD4 memory T cells	Monocytes	0.120975	0.0146165
Regulatory T cells (Tregs)	Naive B cells	0.120447	0.00610599
Naive B cells	Regulatory T cells (Tregs)	0.120447	0.0150051
Resting dendritic cells	Memory B cells	0.11643	0.00805041
Memory B cells	Resting dendritic cells	0.11643	0.0193713
T cells CD8	Naive B cells	0.115319	0.0086777
Naive B cells	T cells CD8	0.115319	0.0204546
Resting dendritic cells	Activated NK cells	0.113967	0.00950004
Activated NK cells	Resting dendritic cells	0.113967	0.0219451
Monocytes	Memory B cells	0.0981143	0.0256896
Activated dendritic cells	Activated NK cells	0.0977713	0.0262135
Activated mast cells	Gamma delta T cells	0.0939355	0.0327263
Resting mast cells	Memory B cells	0.0928964	0.0347122
M0 Macrophages	Gamma delta T cells	0.0927202	0.035059
Eosinophils	Activated NK cells	0.0864974	0.0493367
Naive B cells	Naive B cells	1	0
Memory B cells	Memory B cells	1	0
Plasma cells	Plasma cells	1	0
T cells CD8	T cells CD8	1	0
Naive CD4 T cells	Naive CD4 T cells	1	0
Resting CD4 memory T cells	Resting CD4 memory T cells	1	0
Activated CD4 memory T cells	Activated CD4 memory T cells	1	0
T follicular helper cells	T follicular helper cells	1	0
Regulatory T cells (Tregs)	Regulatory T cells (Tregs)	1	0
Gamma delta T cells	Gamma delta T cells	1	0
Resting NK cells	Resting NK cells	1	0
Activated NK cells	Activated NK cells	1	0
Monocytes	Monocytes	1	0
M0 Macrophages	M0 Macrophages	1	0
M1 Macrophages	M1 Macrophages	1	0
M2 Macrophages	M2 Macrophages	1	0
Resting dendritic cells	Resting dendritic cells	1	0
Activated dendritic cells	Activated dendritic cells	1	0
Resting mast cells	Resting mast cells	1	0
Activated mast cells	Activated mast cells	1	0
Eosinophils	Eosinophils	1	0
Neutrophils	Neutrophils	1	0
Resting mast cells	M1 Macrophages	-0.092505	0.0354863
Monocytes	T follicular helper cells	-0.0927205	0.0350584
Eosinophils	Regulatory T cells (Tregs)	-0.0930517	0.034409
Activated mast cells	T cells CD8	-0.0950516	0.0307021
Neutrophils	Memory B cells	-0.0964581	0.0283048
Gamma delta T cells	T cells CD8	-0.0965128	0.0282149
Gamma delta T cells	Resting CD4 memory T cells	-0.0999938	0.0229768
Resting CD4 memory T cells	Gamma delta T cells	-0.0999938	0.0482512
Resting CD4 memory T cells	Naive CD4 T cells	-0.101652	0.0207928
Naive CD4 T cells	Resting CD4 memory T cells	-0.101652	0.0440654
Activated mast cells	Activated dendritic cells	-0.101712	0.0207179
Activated dendritic cells	Activated mast cells	-0.101712	0.0440654
Activated mast cells	Memory B cells	-0.107004	0.0149283
Memory B cells	Activated mast cells	-0.107004	0.0322283
Monocytes	Resting NK cells	-0.108731	0.0133747
Resting NK cells	Monocytes	-0.108731	0.0291467
Activated dendritic cells	Activated CD4 memory T cells	-0.109061	0.0130944
Activated CD4 memory T cells	Activated dendritic cells	-0.109061	0.0288077
Naive CD4 T cells	T cells CD8	-0.110123	0.0122279
T cells CD8	Naive CD4 T cells	-0.110123	0.02716
Activated dendritic cells	Resting NK cells	-0.110672	0.0118003
Resting NK cells	Activated dendritic cells	-0.110672	0.0264647
Activated CD4 memory T cells	Naive B cells	-0.111616	0.0110952
Naive B cells	Activated CD4 memory T cells	-0.111616	0.0251274
M1 Macrophages	Activated NK cells	-0.112722	0.0103171
Activated NK cells	M1 Macrophages	-0.112722	0.0235965
Resting dendritic cells	Activated CD4 memory T cells	-0.113984	0.00948916
Activated CD4 memory T cells	Resting dendritic cells	-0.113984	0.0219451
Neutrophils	Resting NK cells	-0.115857	0.00836865
Resting NK cells	Neutrophils	-0.115857	0.0199295
Activated dendritic cells	Naive B cells	-0.117448	0.00751121
Naive B cells	Activated dendritic cells	-0.117448	0.0182641
Activated dendritic cells	Plasma cells	-0.122341	0.00534492
Plasma cells	Activated dendritic cells	-0.122341	0.0135679
Activated mast cells	Monocytes	-0.123017	0.0050947
Monocytes	Activated mast cells	-0.123017	0.0130764
Resting mast cells	T follicular helper cells	-0.123021	0.00509312
T follicular helper cells	Resting mast cells	-0.123021	0.0130764
M1 Macrophages	Plasma cells	-0.125569	0.00424238
Plasma cells	M1 Macrophages	-0.125569	0.0112642
Neutrophils	T follicular helper cells	-0.128436	0.00344029
T follicular helper cells	Neutrophils	-0.128436	0.00934949
Activated mast cells	M1 Macrophages	-0.12889	0.00332663
M1 Macrophages	Activated mast cells	-0.12889	0.00914823
M0 Macrophages	Plasma cells	-0.131712	0.00269401
Plasma cells	M0 Macrophages	-0.131712	0.0074978
Eosinophils	Plasma cells	-0.136312	0.00189372
Plasma cells	Eosinophils	-0.136312	0.00540061
Neutrophils	Regulatory T cells (Tregs)	-0.136827	0.0018192
Regulatory T cells (Tregs)	Neutrophils	-0.136827	0.00525295
Activated dendritic cells	Regulatory T cells (Tregs)	-0.138765	0.00156223
Regulatory T cells (Tregs)	Activated dendritic cells	-0.138765	0.00468557
Activated mast cells	Resting dendritic cells	-0.139075	0.00152442
Resting dendritic cells	Activated mast cells	-0.139075	0.00463342
Resting dendritic cells	T follicular helper cells	-0.1397	0.00145065
T follicular helper cells	Resting dendritic cells	-0.1397	0.00446802
Neutrophils	T cells CD8	-0.14488	0.000954145
T cells CD8	Neutrophils	-0.14488	0.00306121
Monocytes	Activated CD4 memory T cells	-0.147214	0.000786483
Activated CD4 memory T cells	Monocytes	-0.147214	0.00259539
M1 Macrophages	Monocytes	-0.150489	0.000596814
Monocytes	M1 Macrophages	-0.150489	0.00202741
Resting NK cells	Naive B cells	-0.1525	0.000502412
Naive B cells	Resting NK cells	-0.1525	0.0017322
M0 Macrophages	Naive B cells	-0.152745	0.000491925
Naive B cells	M0 Macrophages	-0.152745	0.00172174
Activated dendritic cells	T cells CD8	-0.154627	0.000417795
T cells CD8	Activated dendritic cells	-0.154627	0.00148478
Monocytes	Regulatory T cells (Tregs)	-0.155138	0.000399536
Regulatory T cells (Tregs)	Monocytes	-0.155138	0.00144208
M0 Macrophages	Activated NK cells	-0.157332	0.000329287
Activated NK cells	M0 Macrophages	-0.157332	0.00120739
Resting CD4 memory T cells	T cells CD8	-0.158358	0.000300569
T cells CD8	Resting CD4 memory T cells	-0.158358	0.00111986
M2 Macrophages	T follicular helper cells	-0.160101	0.000257073
T follicular helper cells	M2 Macrophages	-0.160101	0.000973504
Eosinophils	M0 Macrophages	-0.161584	0.000224774
M0 Macrophages	Eosinophils	-0.161584	0.00086538
Resting CD4 memory T cells	Plasma cells	-0.164526	0.000171613
Plasma cells	Resting CD4 memory T cells	-0.164526	0.000671909
Activated mast cells	Activated NK cells	-0.16463	0.000169966
Activated NK cells	Activated mast cells	-0.16463	0.000671909
Resting mast cells	Activated CD4 memory T cells	-0.17008	0.000101821
Activated CD4 memory T cells	Resting mast cells	-0.17008	0.000420013
M2 Macrophages	T cells CD8	-0.17272	7.89881e-05
T cells CD8	M2 Macrophages	-0.17272	0.00033175
Resting NK cells	Regulatory T cells (Tregs)	-0.173333	7.44241e-05
Regulatory T cells (Tregs)	Resting NK cells	-0.173333	0.00031837
Activated NK cells	Resting CD4 memory T cells	-0.174084	6.9176e-05
Resting CD4 memory T cells	Activated NK cells	-0.174084	0.000301503
M1 Macrophages	Naive B cells	-0.176697	5.35001e-05
Naive B cells	M1 Macrophages	-0.176697	0.000247171
M0 Macrophages	T cells CD8	-0.178898	4.29651e-05
T cells CD8	M0 Macrophages	-0.178898	0.00020255
Resting mast cells	Naive B cells	-0.190444	1.30223e-05
Naive B cells	Resting mast cells	-0.190444	6.40032e-05
Activated mast cells	M2 Macrophages	-0.20116	4.02607e-06
M2 Macrophages	Activated mast cells	-0.20116	2.13528e-05
Resting dendritic cells	Resting NK cells	-0.206528	2.18242e-06
Resting NK cells	Resting dendritic cells	-0.206528	1.27065e-05
Neutrophils	M1 Macrophages	-0.207165	2.02746e-06
M1 Macrophages	Neutrophils	-0.207165	1.23248e-05
Resting dendritic cells	Plasma cells	-0.210034	1.45041e-06
Plasma cells	Resting dendritic cells	-0.210034	9.05527e-06
Eosinophils	Resting NK cells	-0.213343	9.79866e-07
Resting NK cells	Eosinophils	-0.213343	6.28748e-06
Activated dendritic cells	M0 Macrophages	-0.22111	3.8076e-07
M0 Macrophages	Activated dendritic cells	-0.22111	2.66532e-06
Resting dendritic cells	Naive B cells	-0.226799	1.86344e-07
Naive B cells	Resting dendritic cells	-0.226799	1.34517e-06
M2 Macrophages	Regulatory T cells (Tregs)	-0.229108	1.38681e-07
Regulatory T cells (Tregs)	M2 Macrophages	-0.229108	1.0334e-06
Resting dendritic cells	M0 Macrophages	-0.235204	6.26248e-08
M0 Macrophages	Resting dendritic cells	-0.235204	4.82211e-07
Resting mast cells	M0 Macrophages	-0.239707	3.43215e-08
M0 Macrophages	Resting mast cells	-0.239707	2.9364e-07
Activated NK cells	Activated CD4 memory T cells	-0.248138	1.07739e-08
Activated CD4 memory T cells	Activated NK cells	-0.248138	9.57223e-08
Resting mast cells	Plasma cells	-0.25618	3.42659e-09
Plasma cells	Resting mast cells	-0.25618	3.16617e-08
T follicular helper cells	Resting CD4 memory T cells	-0.256363	3.33708e-09
Resting CD4 memory T cells	T follicular helper cells	-0.256363	3.16617e-08
M0 Macrophages	Monocytes	-0.266637	7.27987e-10
Monocytes	M0 Macrophages	-0.266637	7.31152e-09
M0 Macrophages	Resting CD4 memory T cells	-0.266855	7.04359e-10
Resting CD4 memory T cells	M0 Macrophages	-0.266855	7.31152e-09
Monocytes	Naive B cells	-0.273135	2.68603e-10
Naive B cells	Monocytes	-0.273135	2.95464e-09
Monocytes	Plasma cells	-0.286384	3.23581e-11
Plasma cells	Monocytes	-0.286384	3.93407e-10
Plasma cells	Memory B cells	-0.317009	1.56142e-13
Memory B cells	Plasma cells	-0.317009	2.25431e-12
Regulatory T cells (Tregs)	Resting CD4 memory T cells	-0.326237	2.76075e-14
Resting CD4 memory T cells	Regulatory T cells (Tregs)	-0.326237	4.25156e-13
Resting mast cells	Resting NK cells	-0.347948	3.68946e-16
Resting NK cells	Resting mast cells	-0.347948	9.46962e-15
M2 Macrophages	Plasma cells	-0.379355	3.85151e-19
Plasma cells	M2 Macrophages	-0.379355	1.11212e-17
Memory B cells	Naive B cells	-0.379735	3.52761e-19
Naive B cells	Memory B cells	-0.379735	1.11212e-17
Activated dendritic cells	M1 Macrophages	-0.422974	7.44333e-24
M1 Macrophages	Activated dendritic cells	-0.422974	3.43882e-22
Activated mast cells	Resting mast cells	-0.44459	1.84838e-26
Resting mast cells	Activated mast cells	-0.44459	1.06744e-24
M2 Macrophages	Naive B cells	-0.463743	6.2708e-29
Naive B cells	M2 Macrophages	-0.463743	4.82851e-27
Activated NK cells	Resting NK cells	-0.488678	2.1836e-32
Resting NK cells	Activated NK cells	-0.488678	2.52206e-30
