# Supplementary material for: Identification and validation of selenium metabolism-related genes in lung adenocarcinoma prognosis using bioinformatics analysis
Source: Front Genet. 2025 Oct 16;16:1655262. doi: 10.3389/fgene.2025.1655262 (PMC12571454; doi:10.3389/fgene.2025.1655262)
Supplement: Supplementary file 6 [file Table4.xlsx]

## Sheet: 03_Gene_enrichment_KEGG_results
Table S4 KEGG results
category	subcategory	ID	Description	GeneRatio	BgRatio	pvalue	p.adjust	qvalue	geneID	Count
Human Diseases	Infectious disease: parasitic	hsa05143	African trypanosomiasis	6/31	37/8875	2.34364e-09	2.7655e-07	1.70222e-07	335/3039/3043/3458/3553/3569	6
Human Diseases	Infectious disease: parasitic	hsa05144	Malaria	6/31	50/8875	1.55228e-08	9.15845e-07	5.63723e-07	6347/3039/3043/3458/3553/3569	6
Organismal Systems	Immune system	hsa04610	Complement and coagulation cascades	6/31	88/8875	4.8276e-07	1.89886e-05	1.16879e-05	2147/2155/2243/2244/2266/5327	6
Human Diseases	Infectious disease: viral	hsa05171	Coronavirus disease - COVID-19	45869	238/8875	1.38539e-05	0.00040869	0.000251558	6347/2147/2243/2244/2266/3553/3569	7
Human Diseases	Cardiovascular disease	hsa05417	Lipid and atherosclerosis	6/31	216/8875	8.57805e-05	0.00202442	0.00124608	335/338/6347/3553/3569/3949	6
Organismal Systems	Immune system	hsa04657	IL-17 signaling pathway	4/31	95/8875	0.000310648	0.00523664	0.00322327	6347/3458/3553/3569	4
Human Diseases	Immune disease	hsa05323	Rheumatoid arthritis	4/31	95/8875	0.000310648	0.00523664	0.00322327	6347/3458/3553/3569	4
Metabolism	Amino acid metabolism	hsa00380	Tryptophan metabolism	45747	42/8875	0.000403998	0.00554733	0.0034145	847/8564/8942	3
Human Diseases	Infectious disease: parasitic	hsa05142	Chagas disease	4/31	103/8875	0.000423102	0.00554733	0.0034145	6347/3458/3553/3569	4
Human Diseases	Immune disease	hsa05332	Graft-versus-host disease	45747	45/8875	0.000495839	0.0058509	0.00360136	3458/3553/3569	3
Organismal Systems	Digestive system	hsa04979	Cholesterol metabolism	45747	51/8875	0.000717444	0.00769622	0.00473719	335/338/3949	3
Organismal Systems	Immune system	hsa04611	Platelet activation	4/31	126/8875	0.000905682	0.00890587	0.00548176	2147/2243/2244/2266	4
Human Diseases	Cardiovascular disease	hsa05418	Fluid shear stress and atherosclerosis	4/31	141/8875	0.00137643	0.0122274	0.00752623	6347/3458/3553/5327	4
Human Diseases	Immune disease	hsa05321	Inflammatory bowel disease	45747	66/8875	0.00152164	0.0122274	0.00752623	3458/3553/3569	3
Metabolism	Metabolism of other amino acids	hsa00450	Selenocompound metabolism	2/31	17/8875	0.00155433	0.0122274	0.00752623	1491/7296	2
Organismal Systems	Endocrine system	hsa04918	Thyroid hormone synthesis	45747	75/8875	0.00219823	0.016212	0.00997881	213/2877/2878	3
Human Diseases	Infectious disease: viral	hsa05164	Influenza A	4/31	173/8875	0.0029089	0.0201912	0.0124281	6347/3458/3553/3569	4
Organismal Systems	Digestive system	hsa04977	Vitamin digestion and absorption	2/31	26/8875	0.00364244	0.0238782	0.0146976	335/338	2
Human Diseases	Drug resistance: antineoplastic	hsa01523	Antifolate resistance	2/31	30/8875	0.00483312	0.0300162	0.0184757	3553/3569	2
Human Diseases	Endocrine and metabolic disease	hsa04933	AGE-RAGE signaling pathway in diabetic complications	45747	101/8875	0.00510296	0.0301075	0.0185318	6347/3553/3569	3
Human Diseases	Infectious disease: parasitic	hsa05146	Amoebiasis	45747	103/8875	0.00538991	0.0302862	0.0186418	3458/3553/3569	3
Organismal Systems	Immune system	hsa04659	Th17 cell differentiation	45747	109/8875	0.00630855	0.0338367	0.0208273	3458/3553/3569	3
Human Diseases	Infectious disease: parasitic	hsa05145	Toxoplasmosis	45747	112/8875	0.0068009	0.0348916	0.0214765	240/3458/3949	3
Environmental Information Processing	Signal transduction	hsa04668	TNF signaling pathway	45747	119/8875	0.00803719	0.0381088	0.0234568	6347/3553/3569	3
Metabolism	Metabolism of cofactors and vitamins	hsa00670	One carbon pool by folate	2/31	39/8875	0.0080739	0.0381088	0.0234568	875/1491	2
Metabolism	Amino acid metabolism	hsa00260	Glycine, serine and threonine metabolism	2/31	41/8875	0.00889607	0.0403745	0.0248514	875/1491	2
Organismal Systems	Digestive system	hsa04975	Fat digestion and absorption	2/31	43/8875	0.0097542	0.0426295	0.0262394	335/338	2
Human Diseases	Endocrine and metabolic disease	hsa04940	Type I diabetes mellitus	2/31	44/8875	0.0101966	0.0429714	0.0264498	3458/3553	2
Human Diseases	Infectious disease: bacterial	hsa05135	Yersinia infection	45747	138/8875	0.0120299	0.0489492	0.0301293	6347/3553/3569	3
