# Supplementary material for: Identification and validation of selenium metabolism-related genes in lung adenocarcinoma prognosis using bioinformatics analysis
Source: Front Genet. 2025 Oct 16;16:1655262. doi: 10.3389/fgene.2025.1655262 (PMC12571454; doi:10.3389/fgene.2025.1655262)
Supplement: Supplementary file 7 [file Table1.xlsx]

## Sheet: primers
Primers	Sequence
GPX3 F	AGAAGTCGAAGATGGACTGCC
GPX3 R	GGGAAAGCCCAGAATGACCA
KMO F	CATTGGTGGTGGCTTGGTTG
KMO R	CACGTGTGAAGGTAGCCACT
KYNU F	TTCTGGGAGCCAAACACTCC
KYNU R	CTGTCGATGGTCTCCACTGA
F2 F	GTTCCGCCTGAAGAAGTGGA
F2 R	TTCACGGGATTGGTTCCAGG
Internal reference H-GAPDH F	ATGGGCAGCCGTTAGGAAAG
Internal reference H-GAPDH R	AGGAAAAGCATCACCCGGAG

## Sheet: 12_pRRophetic_drug_marker
Table S1 List of 124 drugs
drug_marker
5-Fluorouracil
A-443654
AG-014699
AICAR
AKT inhibitor VIII
AMG-706
AS601245
AT-7519
ATRA
AUY922
AZD7762
Bexarotene
BEZ235
BHG712
BIRB 0796
Bleomycin
Bleomycin (50 uM)
BMS-754807
BMS345541
Bryostatin 1
BX-795
CCT007093
CCT018159
CEP-701
CGP-082996
CGP-60474
CI-1040
Cisplatin
CMK
CP724714
Crizotinib
CUDC-101
Cytarabine
Dasatinib
Docetaxel
Doxorubicin
Embelin
Epothilone B
Etoposide
FH535
FMK
FTI-277
GDC0449
GDC0941
Gefitinib
Gemcitabine
Genentech Cpd 10
GNF-2
GSK-650394
GSK1904529A
GSK429286A
GW 441756
HG-6-64-1
I-BET-762
IOX2
Ispinesib Mesylate
JNK-9L
JQ1
JQ12
KIN001-055
KIN001-102
KIN001-135
KIN001-266
KIN001-270
KU-55933
Lenalidomide
LFM-A13
Lisitinib
LY317615
Methotrexate
MK-2206
MLN4924
MPS-1-IN-1
Navitoclax
Nilotinib
NPK76-II-72-1
NU-7441
Nutlin-3a (-)
Obatoclax Mesylate
Olaparib
OSU-03012
PAC-1
Pazopanib
PD-0325901
PF-4708671
PFI-1
PHA-793887
Phenformin
PIK-93
Pyrimethamine
QS11
RO-3306
Roscovitine
rTRAIL
Salubrinal
SB 216763
SNX-2112
Sorafenib
T0901317
Talazoparib
Tamoxifen
TG101348
TGX221
THZ-2-49
Tipifarnib
TL-1-85
TL-2-105
TPCA-1
Trametinib
Tubastatin A
UNC0638
Veliparib
Vinorelbine
VNLG/124
VX-11e
VX-702
WH-4-023
WZ-1-84
XAV939
XMD8-92
YK 4-279
YM201636
Z-LLNle-CHO
ZG-10
