# Supplementary material for: Identification and validation of selenium metabolism-related genes in lung adenocarcinoma prognosis using bioinformatics analysis
Source: Front Genet. 2025 Oct 16;16:1655262. doi: 10.3389/fgene.2025.1655262 (PMC12571454; doi:10.3389/fgene.2025.1655262)
Supplement: Supplementary file 8 [file Table5.xlsx]

## Sheet: 05_Prognostic_model_gene_coef
Table S5 Multivariate Cox
coef_matrix	Gene
0.167744	F2
-0.198134	GPX3
-0.533381	KMO
0.276153	KYNU
