# Supplementary material for: Identification and validation of selenium metabolism-related genes in lung adenocarcinoma prognosis using bioinformatics analysis
Source: Front Genet. 2025 Oct 16;16:1655262. doi: 10.3389/fgene.2025.1655262 (PMC12571454; doi:10.3389/fgene.2025.1655262)
Supplement: Supplementary file 9 [file Table7.xlsx]

## Sheet: IC50_124_sig_p_meanIC50(1)
	Drug	High risk group	Low risk group	P_value
1	5-Fluorouracil	3.9540852871863	4.18181287284028	3.42980467018782e-05
2	A-443654	-0.598961	-0.642411	0.00165759931791224
3	AG-014699	3.62106455856604	3.6931187000347	0.00283723754006826
4	AICAR	7.91379245073899	8.04692745006487	0.000556440892876491
5	AKT inhibitor VIII	2.46159492624323	2.55471849947459	2.13647506201655e-09
6	AMG-706	2.91268219990825	2.9244295279496	0.000136797517889922
7	AS601245	2.20503032255375	2.42229622400518	4.14719763785177e-10
8	AT-7519	1.16798690666163	1.49466957056387	4.76759573270664e-05
9	ATRA	4.24907328341326	4.37605504357646	1.18684011652699e-09
10	AUY922	-2.87298	-2.61041	2.5239122258895e-08
11	AZD7762	-0.100865	0.085308335323809	0.000231999018955256
12	Bexarotene	3.63719726436481	3.92010270090989	9.43365744645691e-13
13	BEZ235	-2.32883	-2.13479	1.7615388332301e-07
14	BHG712	3.42974625553788	3.59679091831928	5.75753625468179e-07
15	BIRB 0796	4.42351218648446	4.38949418036772	1.55056663855345e-06
16	Bleomycin	1.94369679922373	2.20621638278352	0.00029431149291525
17	Bleomycin (50 uM)	2.50577533899444	2.92695776635551	2.06588060724139e-08
18	BMS-754807	0.69278688506797	0.797965419743439	2.29674915442206e-13
19	BMS345541	3.10042572954757	3.21128026541294	0.00319646000578597
20	Bryostatin 1	-2.81071	-2.5779	2.89986818695362e-12
21	BX-795	1.90111103319504	1.99313731322204	0.00252306340949538
22	CCT007093	4.22339636593384	4.31630374073089	2.4094005734277e-07
23	CCT018159	3.14208317388181	3.43081878974679	2.49421547757513e-10
24	CEP-701	-0.265959	-0.0650692	8.94002915432047e-07
25	CGP-082996	3.39477262894176	3.36635540765981	4.24001566423268e-05
26	CGP-60474	-1.64286	-1.77011	2.67812817843251e-08
27	CI-1040	2.75314	2.9914381514028	1.16238862526828e-06
28	Cisplatin	3.16882888465397	3.30891063132597	4.58845101000749e-06
29	CMK	2.55815521275816	2.4596602169598	0.000114287762134182
30	CP724714	4.52713878978398	4.56131008752616	0.00836285453537169
31	Crizotinib	2.99336752809522	2.98433583250419	0.0055642529076123
32	CUDC-101	-0.0273359	-0.178354	3.59477239377791e-06
33	Cytarabine	0.397327919498159	0.797250995664616	7.29257596593956e-09
34	Dasatinib	2.01790367978005	1.63028650641053	2.45440944567858e-11
35	Docetaxel	-5.12129	-4.59601	4.94206757318585e-11
36	Doxorubicin	-1.71705	-1.63483	5.55702165124976e-08
37	Embelin	3.02551719132877	3.14250127373767	1.06105717414339e-07
38	Epothilone B	-4.96979	-4.49352	3.71877476010401e-13
39	Etoposide	1.78569661546505	1.82260731363846	0.000186368744338504
40	FH535	1.96618506628359	2.19653910600615	1.57256736551456e-06
41	FMK	5.22648811476357	5.32950799387335	2.73117849073433e-07
42	FTI-277	2.2888879031041	2.33140970062129	0.0019078264219722
43	GDC0449	4.6387659553587	4.75842762638339	2.59291108235987e-08
44	GDC0941	4.6387659553587	4.75842762638339	2.59291108235987e-08
45	Gefitinib	1.20223783274465	1.40797585978273	4.27294084745805e-13
46	Gemcitabine	-2.64668	-1.86461	5.10055032162198e-11
47	Genentech Cpd 10	2.61886325698896	2.85765041021723	8.12085604486462e-07
48	GNF-2	2.70231408362643	2.66474453843242	1.7982893614719e-05
49	GSK-650394	3.30670391769909	3.64813013411779	4.40419539779646e-10
50	GSK1904529A	2.34780636470872	2.43494024946776	8.54549427123296e-05
51	GSK429286A	4.87804715166296	5.03673787051012	0.000161600727101014
52	GW 441756	2.49230451717951	2.64426780910434	1.2770758460637e-07
53	HG-6-64-1	1.75345253364556	1.62368257201384	0.00407821072230367
54	I-BET-762	4.09378116385629	4.24738520934494	0.000169702782562755
55	IOX2	0.0927846227543956	0.155783856706316	0.00113547497294877
56	Ispinesib Mesylate	-1.74431	-1.53304	0.00219232709874186
57	JNK-9L	-0.0619635	0.0169822783678633	8.69404050938846e-11
58	JQ1	-0.0619635	0.0169822783678633	8.69404050938846e-11
59	JQ12	1.65677114876907	1.78900934539128	1.86015155213423e-05
60	KIN001-055	4.11162093619456	4.2310543280442	6.89825449197688e-11
61	KIN001-102	2.58775277156036	2.74923831499355	1.51455479629268e-06
62	KIN001-135	3.96069249448142	3.91278288284034	1.43533132858353e-05
63	KIN001-266	3.57435945450239	3.65789557951826	6.56455058444838e-05
64	KIN001-270	5.27551785094633	5.21630350642251	0.00307235654497392
65	KU-55933	4.07205014864348	4.16409346694981	0.000711092705392993
66	Lenalidomide	4.07675083863669	4.18043994035597	2.14594198454726e-07
67	LFM-A13	4.65617061069423	4.88209526197252	4.0507894874603e-20
68	Lisitinib	1.89552116882626	2.32350891271013	1.72761892273275e-12
69	LY317615	3.14029920994839	3.48155653434494	7.62525204317554e-11
70	Methotrexate	-0.440109	-0.0661969	2.48083787175638e-13
71	MK-2206	1.82798292062928	2.00528290106397	1.09792214904041e-06
72	MLN4924	0.610703422594489	0.746621033961708	0.000439786051798551
73	MPS-1-IN-1	3.95266535521643	4.1289374166155	0.000874942919810675
74	Navitoclax	1.50360986502567	1.29672226455982	7.33278210501903e-05
75	Nilotinib	2.9615855817206	3.05518512934937	3.70711054027452e-05
76	NPK76-II-72-1	2.74583060278192	2.97174311466846	0.00229787632670192
77	NU-7441	2.58971764930978	2.66633748533327	2.69949041743077e-10
78	Nutlin-3a (-)	4.25017975906293	4.14910027161607	0.00850293377843138
79	Obatoclax Mesylate	-0.462715	-0.315389	0.00242311278436236
80	Olaparib	-0.462715	-0.315389	0.00242311278436236
81	OSU-03012	2.06275932502648	2.36074	7.61158715096231e-08
82	PAC-1	2.42075554753935	2.50350759986554	2.03327992796763e-06
83	Pazopanib	3.39534484133592	3.45393359255057	1.84449866876846e-05
84	PD-0325901	-0.373891	-0.250361	0.000368070335553844
85	PF-4708671	3.95885271710057	3.97598237538562	0.00545278827623319
86	PFI-1	2.74904605708885	3.01526987994248	2.71920764654008e-11
87	PHA-793887	2.37569387694655	2.68397857651492	0.000740879663843598
88	Phenformin	7.63917082920282	7.8030169226939	0.00355362586650734
89	PIK-93	3.02290129044226	3.19722740255217	0.00336564067695454
90	Pyrimethamine	3.86987173856286	4.00574903688833	4.75638966617762e-06
91	QS11	3.4049956821436	3.81006644957455	1.03077443203315e-14
92	RO-3306	3.44595629204868	3.58556454674592	5.04345626726808e-16
93	Roscovitine	4.29090855635767	4.12435264727639	1.59291531057456e-12
94	rTRAIL	-0.947008	-0.469877	7.24290370957704e-12
95	Salubrinal	3.87062430227255	3.89460862094115	0.00444408346570733
96	SB 216763	4.53876505503788	4.69410379878144	4.00008866928361e-10
97	SNX-2112	-0.142288	0.151186684823872	6.18498430863228e-05
98	Sorafenib	2.71753992245982	2.75189212317846	2.9943890657267e-05
99	T0901317	4.62726035988119	4.72385891816719	0.00353227682083096
100	Talazoparib	2.51409619405517	2.6418790707926	8.0266686512496e-05
101	Tamoxifen	3.90933521338752	3.91866119314917	0.00511547089985244
102	TG101348	2.26446634112262	2.41097548956004	0.000132187187627588
103	TGX221	4.46560210012239	4.49983071534175	2.48463516926944e-05
104	THZ-2-49	2.44650973572716	2.96968841069237	6.69312824195343e-12
105	Tipifarnib	2.05097773095929	2.24299236115506	6.82497591334234e-07
106	TL-1-85	3.76481993295874	3.8002784332939	0.000117854609102383
107	TL-2-105	3.84994227057397	3.94240019184621	0.00380771698789534
108	TPCA-1	3.26828360997706	3.33224	1.25662755532886e-05
109	Trametinib	-0.563295	-0.17466	0.00147572696105809
110	Tubastatin A	4.55662456217083	4.68058806446338	0.00672072104747026
111	UNC0638	4.55662456217083	4.68058806446338	0.00672072104747026
112	Veliparib	4.10584160311115	4.16884617936021	0.000435139335781594
113	Vinorelbine	-3.95091	-3.79695	5.19636662471029e-07
114	VNLG/124	4.15623517478061	4.21376557983178	0.00467214575153098
115	VX-11e	3.41692141101103	3.46712116311006	5.89312337301185e-09
116	VX-702	3.01294004091138	3.19522628522193	1.99073800486563e-12
117	WH-4-023	3.26572377658641	3.11532814598078	0.000149843365167491
118	WZ-1-84	4.3492057999312	4.24187249732358	1.26203955825454e-10
119	XAV939	3.2192534436301	3.35102952589828	5.08727225020451e-06
120	XMD8-92	3.36863804346924	3.44696066378308	0.00315779618764895
121	YK 4-279	1.60667100678349	1.85048689783649	1.79343678086116e-08
122	YM201636	2.20671114418923	2.46407188466128	2.06429447438668e-10
123	Z-LLNle-CHO	1.42399743181133	1.3600675260902	1.96731231223968e-08
124	ZG-10	1.77750990723401	1.57863073063664	7.81269305437609e-08
